# Supplementary material for: A hidden gene in astroviruses encodes a viroporin
Source: Nat Commun. 2020 Aug 13;11:4070. doi: 10.1038/s41467-020-17906-x (PMC7426862; doi:10.1038/s41467-020-17906-x)
Supplement: Supplementary file 4 — Source Data [file 41467_2020_17906_MOESM4_ESM.xlsx]

## Sheet: Figure1
Figure 1d, Supplementary Table 1
short group name	accession number	XP mass	XP pI	XP length (aa)
Bat	MG693176	17.07	13.45	148
G-IId	KF233994	10.67	12.62	91
G-IId	KM035759	10.7	12.73	91
G-IId	KT956903	7.93	12.8	70
G-IId	KX266901	10.73	12.73	91
G-IId	KX266902	10.72	12.73	91
G-IId	KX266903	10.66	12.85	91
G-IId	KX266904	10.7	12.69	91
G-IId	KX266905	10.73	12.73	91
G-IId	KX266906	10.72	12.73	91
G-IId	KX266907	10.76	12.73	91
G-IId	KX266908	10.73	12.73	91
G-IId	KY859988	7.93	12.8	70
G-IId	LC341267	10.64	12.57	91
G-IId	LN879482	7.9	12.8	70
G-IId	LT706530	7.9	12.8	70
G-IId	LT706531	7.9	12.8	70
G-IId	Y15937	7.52	12.75	69
G-IV	AB823731	8.46	9.51	78
G-IV	AB823732	8.46	9.51	78
G-IV	AB829252	7.21	7.28	67
G-IV	FJ222451	8.43	9.51	78
G-IV	FJ402983	8.45	9.51	78
G-IV	HM450380	8.48	8.58	78
G-IV	JF742759	7.21	7.28	67
G-IV	JQ086552	8.46	9.51	78
G-IV	JX857870	7.25	7.16	67
G-IV	KT224358	7.21	7.28	67
G-IV	KX022687	7.18	6.71	67
G-IV	KX273058	7.21	7.28	67
G-IV	LC064152	8.46	9.51	78
Rodent-1	KT946732	8.31	5.53	79
Rodent-1	KT946733	8.31	5.53	79
Rodent-1	KT946734	8.31	5.53	79
Rodent-1	MF175073	8.39	6.7	79
G-Ia	AF141381	12.12	9.23	112
G-Ia	AF260508	12.67	5.83	112
G-Ia	AY720891	12.59	6.46	112
G-Ia	AY720892	12.05	9.27	112
G-Ia	DQ028633	12.55	5.12	112
G-Ia	DQ070852	12.73	6.46	112
G-Ia	DQ344027	12.57	5.83	112
G-Ia	FJ755402	12	10.6	112
G-Ia	FJ755403	12.16	10.39	112
G-Ia	FJ755404	12.11	9.2	112
G-Ia	FJ755405	11.99	10.6	112
G-Ia	GQ495608	12.31	5.85	112
G-Ia	GQ901902	12.26	6.98	112
G-Ia	GU223905	12.1	9.23	112
G-Ia	GU732187	12.19	10.38	112
G-Ia	HM237363	12.32	8.02	112
G-Ia	HQ398856	12	8.03	112
G-Ia	JF327666	11.91	11.01	112
G-Ia	JF491430	12.1	9.23	112
G-Ia	JN420352	9.8	11.3	90
G-Ia	JN420359	12.28	11.25	112
G-Ia	JN887820	12.16	10.39	112
G-Ia	JQ403108	12.65	4.8	112
G-Ia	KC285152	12.52	8.01	112
G-Ia	KF039910	12.59	6.72	112
G-Ia	KF039911	12.62	5.86	112
G-Ia	KF039912	12.66	5.83	112
G-Ia	KF039913	12.61	5.83	112
G-Ia	KF211475	12.19	9.32	112
G-Ia	KF374704	12.36	6.98	113
G-Ia	KF499111	12.39	9.06	113
G-Ia	KM017742	12.41	6.98	113
G-Ia	KM017743	12.34	10.09	113
G-Ia	KP862744	12.63	5.83	112
G-Ia	KY271946	12.17	10.21	112
G-Ia	L13745	12.68	5.71	112
G-Ia	L23513	12.14	9.32	112
G-Ia	MG571777	12.2	10.78	112
G-Ia	Z25771	12.04	8.03	112
G-Ic	JN420351	10.85	11.61	98
G-Ic	JN420354	10.66	8.58	98
G-Ic	JN420356	10.79	7.9	98
G-Ic	JN420357	10.77	7.9	98
G-Ic	JN420358	10.77	7.9	98
G-Ib	KP404149	10.09	10.3	91
G-Ib	KP404150	9.97	7.32	91
G-Ib	KX599349	9.98	7.32	91
G-Ib	KX599350	9.99	9.17	91
G-Ib	KX599351	10.32	10.46	93
G-Ib	KX599352	10.08	10.6	92
G-Ib	KX599353	10.04	6.72	91
G-Ib	KX756441	10.09	7.32	91
G-Ib	MF973500	10.14	10.7	92
G-Ib	MF973501	10.23	10.46	92
Marmot	KY855439	10.84	11.86	97
Marmot	KY855440	10.71	12.08	97
Marmot	KY855441	10.71	12.08	97
Marmot	KY855442	10.71	12.08	97
G-IIId	JF713713	7.5	12	70
G-IIId	JQ340310	7.63	12.63	70
G-IIId	JX556692	7.53	12	70
G-IIId	KU764484	7.58	12.73	70
G-IIId	KU764485	7.58	12.73	70
G-IIId	KU764486	7.6	12.39	70
G-IIId	KX033447	7.64	12.9	70
G-IIId	KX060808	7.48	11.96	70
G-IIId	KX060809	7.76	12.9	74
G-IIId	KY214437	7.86	12.98	74
G-IIId	KY933398	7.63	12.5	70
G-IIId	KY940075	7.49	11.54	70
G-IIId	LC201600	7.84	12.63	74
G-IIId	LC201601	7.84	12.63	74
G-IIId	LC201602	7.36	12.9	70
G-IIId	LC201603	7.46	12.52	70
G-IIId	LC201604	7.38	12.69	70
G-IIId	LC201605	7.56	12.38	70
G-IIId	LC201606	7.51	12.63	70
G-IIId	LC201608	7.74	12.36	74
G-IIId	LC201609	7.98	12.29	74
G-IIId	LC201610	7.38	12.1	70
G-IIId	LC201611	7.38	12.1	70
G-IIId	LC201612	7.38	12.1	70
G-IIId	LC201613	7.75	12.63	74
G-IIIa	JX544743	10.69	13.1	98
G-IIIa	JX544744	10.6	13.1	98
G-IIIa	KT946726	6.5	12.08	64
G-IIIa	KT946727	6.5	12.08	64
G-IIIa	KT946728	6.5	12.08	64
G-IIIa	KT946729	6.5	12.08	64
G-IIIa	KT946730	6.5	12.08	64
G-IIIa	KT946731	8.53	11.48	82
G-IIIa	MF175075	10.67	13.14	98
Rodent-2	KT946735	8.04	12.51	77
Rodent-2	KT946736	8.03	12.51	77
Bovine	KP264970	8.9	11.9	79
Bovine	LC047790	9.38	8.12	87
Bovine	LC047798	8.77	11.95	79
Bovine	LC047800	9.25	11.13	84
G-IIIb	HQ916313	8.73	11.54	79
G-IIIb	HQ916314	8.07	8.57	75
G-IIIb	HQ916316	7.12	11.37	67
G-IIIb	HQ916317	8.6	10.79	79
G-IIIb	KJ620979	8.67	9.47	79
G-IIIb	KJ620980	8.67	11.11	79
G-IIIb	KM822593	8.15	11.25	73
G-IIIb	LC047787	7.67	12.02	68
G-IIIb	LC047788	8.2	11.99	72
G-IIIb	LC047789	8.26	12.22	72
G-IIIb	LC047791	8.53	11.35	77
G-IIIb	LC047792	8.56	9.63	77
G-IIIb	LC047794	8.26	12.22	72
G-IIIb	LC047795	8.19	12.11	72
G-IIIb	LC047796	8.7	10.4	79
G-IIIb	LC047797	7.22	11.2	66
G-IIIb	LC047799	8.23	12.22	72
G-IIIb	LC047801	8.23	11.92	72
G-IIIb	MG660832	8.64	10.22	79
G-IIIc	JF713710	8.21	10.8	74
G-IIIc	JF713712	7.98	11.27	74
G-IIIc	JX556690	8.23	10.8	74
G-IIIc	KJ495986	8.04	11.4	73
G-IIIc	KP747573	9.27	10.4	85
G-IIIc	KP759770	9.35	11.85	85
G-IIIc	KP982872	9.49	11.06	85
G-IIIc	KR868721	8.27	12.51	75
G-IIIc	KR868722	8.27	12.51	75
G-IIIc	KR868723	8.29	12.11	75
G-IIIc	KR868724	7.94	11.73	71
G-IIIc	KY214438	7.8	12.09	72
G-IIIc	KY940076	8.44	12.04	77
G-IIIc	KY940077	8.3	12.37	75
G-IIIc	LC201585	8.07	12.05	73
G-IIIc	LC201586	8.09	11.89	74
G-IIIc	LC201587	9.45	11.73	85
G-IIIc	LC201588	9.34	10.58	85
G-IIIc	LC201589	8.51	11.65	76
G-IIIc	LC201590	8.25	12.15	75
G-IIIc	LC201592	7.88	12.15	74
G-IIIc	LC201593	7.84	11.61	72
G-IIIc	LC201594	8.84	11.79	81
G-IIIc	LT898434	8.32	12.57	75
G-IIc	AY179509	6.78	4.51	63
G-IIc	FJ890351	9.23	8.24	86
G-IIc	GU985458	9.83	5.86	90
G-IIc	KC692365	10.1	7.53	92
G-IIc	KM017741	10.04	6.44	92
G-IIc	KX599354	10.01	5.7	92

## Sheet: Figure2abc
Figure 2a				Figure 2b				Figure 2c
nucleotide	NT #1	NT #2		nucleotide	LTM #1	LTM #2				Phase 1	Phase 2	Phase 3
1	0.131867	0.130497		1	0	0		host	NT #1	2563382	428048	512349
2	0.117216	0.115998		2	2.49126	0		host	NT #2	3680208	597746	686843
3	0.105494	0.104398		3	8.71941	6.54579		CP/XP overlap	NT #1	42789	17293	10360
4	0.0959036	0.0949073		4	3.73689	2.80534		CP/XP overlap	NT #2	59279	24586	14384
5	0.0879117	0.0869983		5	1.24563	0.935113		CP/XP non-overlap	NT #1	401738	78776	101622
6	0.0811492	0.0803062		6	0	3.74045		CP/XP non-overlap	NT #2	525955	102697	128072
7	0.0904234	0.0852229		7	1.24563	0
8	0.0843952	0.089484		8	0	0
9	0.0843952	0.089484		9	0	0
10	0.0843952	0.089484		10	0	0
11	0.0421976	0.0695987		11	0	0
12	0.0703293	0.089484		12	3.73689	0
13	0.0703293	0.129255		13	4.98252	6.54579
14	0.0843952	0.109369		14	18.6845	17.7671
15	0.0984611	0.0795413		15	9.96504	4.67556
16	0.0984611	0.0795413		16	1.24563	0
17	0.0984611	0.0795413		17	0	0
18	0.112527	0.089484		18	2.49126	4.67556
19	0.126593	0.14914		19	6.22815	3.74045
20	0.140659	0.159083		20	6.22815	6.54579
21	0.16879	0.178968		21	13.7019	5.61068
22	0.16879	0.198853		22	0	1.87023
23	0.16879	0.188911		23	0	2.80534
24	0.182856	0.328108		24	7.47378	6.54579
25	0.196922	0.347993		25	36.1233	37.4045
26	0.182856	0.44742		26	3.73689	9.35113
27	0.196922	0.427535		27	6.22815	12.1565
28	0.23912	0.397707		28	8.71941	7.4809
29	0.267251	0.427535		29	7.47378	14.0267
30	0.295383	0.467305		30	1.24563	1.87023
31	0.323515	0.556789		31	8.71941	3.74045
32	0.351647	0.586617		32	3.73689	0.935113
33	0.365713	0.616445		33	8.71941	14.0267
34	0.492305	0.636331		34	3.73689	2.80534
35	0.520437	0.735757		35	2.49126	1.87023
36	0.562635	0.775528		36	4.98252	2.80534
37	0.64703	0.755643		37	1.24563	2.80534
38	0.675162	0.765585		38	8.71941	14.9618
39	0.703294	0.666159		39	2.49126	2.80534
40	0.773623	0.666159		40	4.98252	2.80534
41	0.787689	0.59656		41	3.73689	6.54579
42	0.829887	0.626388		42	2.49126	4.67556
43	0.900216	0.646273		43	1.24563	5.61068
44	0.900216	0.626388		44	3.73689	6.54579
45	0.900216	0.606503		45	2.49126	1.87023
46	0.88615	0.517019		46	3.73689	4.67556
47	0.900216	0.517019		47	3.73689	5.61068
48	0.914282	0.477248		48	0	0.935113
49	0.801755	0.44742		49	3.73689	1.87023
50	0.815821	0.407649		50	4.98252	4.67556
51	0.759557	0.347993		51	1.24563	1.87023
52	0.675162	0.347993		52	2.49126	3.74045
53	0.661096	0.347993		53	1.24563	1.87023
54	0.64703	0.308223		54	1.24563	2.80534
55	0.576701	0.387764		55	0	3.74045
56	0.562635	0.377821		56	1.24563	0
57	0.506371	0.347993		57	9.96504	8.41602
58	0.379778	0.347993		58	1.24563	1.87023
59	0.351647	0.357936		59	1.24563	7.4809
60	0.337581	0.357936		60	1.24563	2.80534
61	0.365713	0.437477		61	2.49126	2.80534
62	0.421976	0.467305		62	19.9301	9.35113
63	0.534503	0.556789		63	4.98252	5.61068
64	0.618898	0.686044		64	1.24563	1.87023
65	0.64703	0.89484		65	6.22815	6.54579
66	0.984611	1.2826		66	12.4563	3.74045
67	2.47559	3.04245		67	3.73689	7.4809
68	2.91163	3.40039		68	17.4388	14.0267
69	3.09449	3.55947		69	29.8951	13.0916
70	3.31954	3.84781		70	24.9126	20.5725
71	3.33361	3.88758		71	11.2107	18.7023
72	3.30548	3.93729		72	88.4397	57.977
73	3.34768	3.94724		73	286.495	234.713
74	3.34768	3.94724		74	13526.3	10735.1
75	3.36174	3.93729		75	987.785	807.003
76	3.43207	3.88758		76	208.02	157.099
77	3.34768	3.84781		77	874.432	827.575
78	3.20702	3.76827		78	44.8427	28.9885
79	3.16482	3.60919		79	1.24563	3.74045
80	3.17889	3.36062		80	6.22815	6.54579
81	2.86944	3.00268		81	1.24563	1.87023
82	1.37846	1.26272		82	0	1.87023
83	0.984611	0.954496		83	2.49126	6.54579
84	0.829886	0.815299		84	0	0
85	0.829886	0.7457		85	0	2.80534
86	1.05494	0.874955		86	6.22815	2.80534
87	1.20967	1.09369		87	3.73689	3.74045
88	1.20967	1.14341		88	2.49126	0.935113
89	1.22373	1.21301		89	0	0
90	1.26593	1.24283		90	2.49126	2.80534
91	1.16747	1.23289		91	2.49126	5.61068
92	1.26593	1.40192		92	12.4563	5.61068
93	1.27999	1.4218		93	3.73689	10.2862
94	1.33626	1.51129		94	7.47378	12.1565
95	1.29406	1.54111		95	4.98252	4.67556
96	1.26593	1.53117		96	2.49126	5.61068
97	1.57538	1.75985		97	2.49126	0
98	1.53318	1.74991		98	1.24563	0.935113
99	1.49098	1.74991		99	4.98252	4.67556
100	1.36439	1.61071		100	1.24563	2.80534
101	1.13933	1.46157		101	3.73689	2.80534
102	0.998676	1.22295		102	3.73689	1.87023
103	0.98461	1.31243		103	0	0.935113
104	0.956478	1.25278		104	6.22815	3.74045
105	0.900215	1.25278		105	0	0
106	1.2378	1.73002		106	1.24563	2.80534
107	1.13933	1.75985		107	2.49126	0.935113
108	1.25186	1.93882		108	8.71941	7.4809
109	1.33626	2.13767		109	0	2.80534
110	1.37845	2.17744		110	6.22815	4.67556
111	1.43472	2.2371		111	3.73689	0.935113
112	1.25186	2.12773		112	0	2.80534
113	1.26593	2.12773		113	4.98252	3.74045
114	1.27999	2.14762		114	3.73689	12.1565
115	1.32219	2.12773		115	6.22815	8.41602
116	1.33626	2.10785		116	3.73689	9.35113
117	1.36439	2.13767		117	2.49126	2.80534
118	2.10988	2.72429		118	3.73689	4.67556
119	2.23647	2.72429		119	9.96504	0
120	2.3068	2.80383		120	0	0.935113
121	2.20834	2.42601		121	0	0
122	2.33493	2.33653		122	0	2.80534
123	2.72878	2.54532		123	0	0.935113
124	3.27735	3.14188		124	1.24563	0
125	3.36174	3.27114		125	11.2107	12.1565
126	3.83998	3.66884		126	4.98252	2.80534
127	4.6558	5.02104		127	0	1.87023
128	4.89492	5.26961		128	0	2.80534
129	5.3169	5.76674		129	2.49126	5.61068
130	6.09052	6.76101		130	12.4563	14.0267
131	6.28744	7.02946		131	28.6495	10.2862
132	6.3859	7.21837		132	6.22815	8.41602
133	5.72481	6.57209		133	14.9476	15.8969
134	5.71074	6.59198		134	31.1408	32.729
135	5.65448	6.60192		135	19.9301	14.9618
136	5.9358	7.04934		136	21.1757	15.8969
137	5.90767	7.00957		137	199.301	195.439
138	5.44349	6.66158		138	31.1408	18.7023
139	4.92305	5.92582		139	11.2107	14.0267
140	4.79646	5.77668		140	3.73689	7.4809
141	4.48701	5.44858		141	1.24563	0.935113
142	3.83998	4.43443		142	1.24563	0
143	3.69932	4.35489		143	22.4213	21.5076
144	3.38987	3.94724		144	0	1.87023
145	2.63032	2.95297		145	1.24563	0
146	2.61625	2.774		146	1.24563	7.4809
147	2.53186	2.60498		147	2.49126	1.87023
148	2.54592	2.53538		148	3.73689	6.54579
149	2.4334	2.48567		149	16.1932	16.832
150	2.44746	2.39618		150	4.98252	1.87023
151	1.98329	1.86922		151	3.73689	6.54579
152	1.88483	1.77974		152	21.1757	11.2214
153	1.8567	1.72008		153	12.4563	15.8969
154	2.93977	2.8436		154	7.47378	5.61068
155	3.10856	2.93309		155	12.4563	10.2862
156	3.10856	3.13194		156	0	0.935113
157	3.0523	2.94303		157	1.24563	0.935113
158	3.08043	2.9132		158	4.98252	0.935113
159	3.15076	2.93309		159	0	0
160	3.10856	2.79389		160	1.24563	0.935113
161	2.98197	2.68452		161	16.1932	17.7671
162	2.9679	2.65469		162	2.49126	4.67556
163	3.38988	2.87343		163	12.4563	2.80534
164	3.44614	2.9132		164	9.96504	11.2214
165	3.43207	2.9132		165	6.22815	4.67556
166	3.53053	2.9828		166	12.4563	8.41602
167	3.5868	3.00269		167	4.98252	4.67556
168	3.65713	3.01263		168	3.73689	1.87023
169	2.8835	2.15756		169	1.24563	6.54579
170	2.78504	2.10785		170	14.9476	10.2862
171	2.58812	1.83939		171	0	0
172	2.70065	1.97859		172	0	1.87023
173	2.65845	1.81951		173	1.24563	1.87023
174	2.54592	1.88911		174	1.24563	1.87023
175	3.08042	2.55527		175	1.24563	4.67556
176	3.19295	2.73424		176	21.1757	12.1565
177	3.41801	3.04246		177	12.4563	7.4809
178	3.75558	3.60919		178	1.24563	0
179	3.89624	3.84782		179	3.73689	5.61068
180	3.98064	3.98701		180	2.49126	2.80534
181	4.23382	4.24552		181	2.49126	5.61068
182	4.37448	4.35489		182	7.47378	6.54579
183	4.31822	4.39466		183	4.98252	6.54579
184	4.5714	4.71283		184	6.22815	12.1565
185	4.66986	4.88185		185	23.667	31.7938
186	4.83865	5.10059		186	18.6845	15.8969
187	7.80655	9.9029		187	2.49126	4.67556
188	8.45359	10.6884		188	12.4563	12.1565
189	8.8193	10.9369		189	4.98252	5.61068
190	13.461	15.6299		190	1.24563	1.87023
191	14.2909	16.644		191	2.49126	8.41602
192	14.9098	17.2406		192	7.47378	8.41602
193	15.2052	17.6085		193	3.73689	7.4809
194	15.4303	17.6681		194	56.0534	36.4694
195	15.9085	17.9863		195	13.7019	20.5725
196	16.6259	18.6922		196	12.4563	10.2862
197	16.5133	18.732		197	66.0184	61.7175
198	16.7384	19.0203		198	16.1932	16.832
199	16.3867	18.6823		199	12.4563	22.4427
200	16.3164	18.5928		200	8.71941	15.8969
201	16.5696	18.6127		201	3.73689	6.54579
202	13.7002	13.8104		202	21.1757	19.6374
203	13.0109	13.1044		203	66.0184	59.8472
204	12.6452	12.6868		204	8.71941	6.54579
205	9.45226	9.07765		205	3.73689	4.67556
206	9.29754	8.40155		206	14.9476	6.54579
207	8.63644	7.61608		207	12.4563	10.2862
208	8.94589	7.457		208	29.8951	26.1832
209	8.8193	7.42717		209	31.1408	19.6374
210	8.2426	6.96981		210	6.22815	5.61068
211	7.39865	5.99543		211	2.49126	1.87023
212	7.30019	5.83634		212	44.8427	26.1832
213	7.01887	5.49829		213	12.4563	8.41602
214	6.58283	5.0807		214	2.49126	2.80534
215	6.4281	4.88185		215	34.8776	28.9885
216	5.96393	4.56368		216	3.73689	5.61068
217	5.49976	4.12621		217	3.73689	2.80534
218	5.44349	4.01684		218	6.22815	5.61068
219	5.45756	4.00689		219	0	1.87023
220	3.83998	2.36635		220	0	0
221	3.01009	1.85928		221	2.49126	0
222	2.78504	1.7002		222	0	0
223	1.50505	0.974381		223	0	1.87023
224	1.25186	0.765585		224	0	0.935113
225	1.26593	0.755643		225	0	0.935113
226	1.2378	1.03404		226	1.24563	0.935113
227	1.29406	1.10364		227	46.0883	23.3778
228	1.56131	1.26272		228	3.73689	0
229	2.32086	2.10785		229	0	0.935113
230	2.75691	2.50555		230	13.7019	9.35113
231	2.95383	2.64475		231	1.24563	0
232	3.418	2.86349		232	4.98252	0.935113
233	3.43207	2.87343		233	0	2.80534
234	3.3758	2.85355		234	1.24563	2.80534
235	3.10855	2.89332		235	9.96504	8.41602
236	3.09449	2.93309		236	28.6495	31.7938
237	3.10855	3.08223		237	12.4563	14.0267
238	3.10855	2.88337		238	11.2107	14.0267
239	3.24921	2.82372		239	13.7019	10.2862
240	3.418	2.87343		240	1.24563	0.935113
241	4.06503	2.97286		241	1.24563	2.80534
242	4.05097	2.9132		242	11.2107	3.74045
243	3.79778	2.75412		243	1.24563	0.935113
244	3.06636	1.98853		244	2.49126	5.61068
245	2.64438	1.59083		245	3.73689	8.41602
246	2.44746	1.46157		246	2.49126	3.74045
247	2.63032	1.73997		247	2.49126	0.935113
248	2.65845	1.78968		248	8.71941	13.0916
249	2.67251	1.83939		249	6.22815	1.87023
250	2.70064	1.91893		250	2.49126	1.87023
251	2.71471	1.90899		251	0	5.61068
252	2.79911	1.87916		252	0	0.935113
253	2.77097	1.93882		253	6.22815	0.935113
254	2.61625	1.91893		254	9.96504	7.4809
255	2.48966	1.94876		255	0	1.87023
256	2.27867	2.10785		256	1.24563	0.935113
257	2.3912	2.17744		257	6.22815	13.0916
258	2.65845	2.31664		258	0	0.935113
259	2.77098	2.38624		259	2.49126	0.935113
260	2.81317	2.4459		260	0	1.87023
261	2.85537	2.48567		261	0	0
262	2.57405	2.29676		262	2.49126	1.87023
263	2.77098	2.38624		263	9.96504	12.1565
264	2.98196	2.69446		264	3.73689	0
265	3.30548	2.80383		265	1.24563	0.935113
266	3.31954	2.96291		266	2.49126	0.935113
267	3.36174	2.88337		267	0	0
268	3.67119	3.09217		268	1.24563	1.87023
269	3.85405	3.23137		269	6.22815	13.0916
270	3.91031	3.27114		270	7.47378	12.1565
271	3.72746	3.02257		271	16.1932	9.35113
272	3.65713	3.02257		272	22.4213	37.4045
273	3.47427	3.04246		273	3.73689	12.1565
274	4.05097	3.49982		274	7.47378	7.4809
275	4.44482	3.83787		275	33.632	33.6641
276	5.02152	4.38472		276	13.7019	16.832
277	6.14678	5.22984		277	7.47378	4.67556
278	6.3859	5.41875		278	3.73689	14.0267
279	6.4703	5.44858		279	1.24563	2.80534
280	6.55469	5.6872		280	2.49126	6.54579
281	6.63909	5.66732		281	18.6845	19.6374
282	6.65316	5.8264		282	17.4388	25.2481
283	6.63909	5.97554		283	22.4213	33.6641
284	6.52656	5.94571		284	33.632	39.2747
285	6.52656	6.01531		285	12.4563	15.8969
286	7.46898	6.81073		286	8.71941	12.1565
287	7.93315	7.13883		287	17.4388	21.5076
288	8.08788	7.32775		288	1.24563	7.4809
289	7.49711	6.99964		289	4.98252	4.67556
290	7.51117	7.00958		290	3.73689	5.61068
291	8.2426	7.71551		291	9.96504	9.35113
292	7.46898	7.26809		292	7.47378	10.2862
293	7.18766	7.11895		293	9.96504	13.0916
294	6.89228	6.84055		294	18.6845	18.7023
295	7.44085	7.40729		295	9.96504	12.1565
296	7.53931	7.41723		296	12.4563	14.0267
297	7.5815	7.42717		297	44.8427	45.8205
298	8.62238	8.0635		298	32.3864	34.5992
299	8.87556	8.11321		299	9.96504	17.7671
300	8.84743	8.05356		300	4.98252	2.80534
301	7.84875	7.39734		301	0	1.87023
302	7.35645	7.05929		302	7.47378	4.67556
303	7.27205	6.93998		303	3.73689	3.74045
304	7.35645	6.77095		304	3.73689	6.54579
305	6.90634	6.44284		305	42.3514	28.0534
306	5.61228	5.2199		306	17.4388	28.9885
307	5.14811	4.77248		307	0	3.74045
308	5.10591	4.72277		308	8.71941	8.41602
309	5.19031	4.77248		309	3.73689	2.80534
310	4.40262	4.20575		310	4.98252	4.67556
311	4.34635	4.30517		311	3.73689	4.67556
312	5.11998	5.06081		312	2.49126	3.74045
313	5.28877	5.94571		313	1.24563	3.74045
314	5.02152	5.99543		314	7.47378	4.67556
315	5.06372	6.09485		315	7.47378	8.41602
316	5.71075	6.83061		316	21.1757	8.41602
317	5.75295	6.9201		317	12.4563	7.4809
318	5.79515	6.77096		318	7.47378	14.0267
319	6.41404	7.36751		319	23.667	31.7938
320	6.48437	7.457		320	32.3864	29.9236
321	6.80789	7.80499		321	3.73689	3.74045
322	9.46634	10.9966		322	4.98252	2.80534
323	9.86018	11.6429		323	8.71941	14.0267
324	9.91644	11.8815		324	2.49126	1.87023
325	10.2259	12.1301		325	0	4.67556
326	10.1274	12.0306		326	24.9126	29.9236
327	9.24128	11.1656		327	1.24563	11.2214
328	7.7503	9.30634		328	2.49126	14.9618
329	7.67997	9.09754		329	14.9476	17.7671
330	7.52524	8.83903		330	4.98252	4.67556
331	6.4281	7.57631		331	2.49126	4.67556
332	6.32964	7.40729		332	26.1582	38.3396
333	6.11865	7.3178		333	8.71941	2.80534
334	5.38723	6.7113		334	2.49126	2.80534
335	5.33096	6.59199		335	9.96504	7.4809
336	5.02151	6.244		336	0	2.80534
337	2.15208	2.83366		337	0	0
338	1.60351	2.04819		338	1.24563	1.87023
339	1.40659	1.64054		339	0	0
340	0.773623	0.835184		340	1.24563	0.935113
341	0.689227	0.646273		341	14.9476	6.54579
342	0.604832	0.536904		342	1.24563	1.87023
343	1.08307	0.695987		343	3.73689	3.74045
344	1.12527	0.735757		344	7.47378	3.74045
345	1.16747	0.785471		345	3.73689	0
346	1.27999	0.904783		346	0	0
347	1.27999	0.934611		347	4.98252	9.35113
348	1.53318	1.06387		348	0	0
349	1.7723	1.14341		349	0	0.935113
350	2.03955	1.47151		350	19.9301	17.7671
351	2.06768	1.55106		351	3.73689	3.74045
352	2.51779	1.90899		352	3.73689	1.87023
353	2.61625	2.01836		353	11.2107	3.74045
354	2.74284	2.05813		354	0	0
355	3.10855	2.33653		355	13.7019	11.2214
356	3.13669	2.43595		356	14.9476	18.7023
357	3.16482	2.47572		357	17.4388	24.3129
358	2.9257	2.3763		358	6.22815	9.35113
359	2.93977	2.47572		359	11.2107	18.7023
360	3.12262	2.64475		360	6.22815	4.67556
361	3.12262	2.61492		361	0	0.935113
362	3.15075	2.61492		362	8.71941	8.41602
363	2.91163	2.51549		363	2.49126	2.80534
364	3.24921	2.94303		364	2.49126	2.80534
365	3.10856	2.70441		365	3.73689	11.2214
366	3.27735	2.66463		366	2.49126	4.67556
367	3.24921	2.64475		367	2.49126	6.54579
368	3.23515	2.69446		368	3.73689	13.0916
369	3.19295	2.79389		369	0	1.87023
370	2.86944	2.67458		370	0	0.935113
371	2.95383	2.66463		371	38.6145	43.0152
372	3.01009	2.73423		372	8.71941	16.832
373	2.91163	2.70441		373	14.9476	12.1565
374	2.91163	2.63481		374	8.71941	14.0267
375	2.72878	2.54532		375	4.98252	6.54579
376	3.19295	2.90326		376	2.49126	1.87023
377	3.36174	3.122		377	4.98252	6.54579
378	4.0369	3.46999		378	2.49126	2.80534
379	3.83998	3.24131		379	2.49126	2.80534
380	3.74152	3.17171		380	9.96504	6.54579
381	3.51647	3.09217		381	0	6.54579
382	3.71339	2.99274		382	4.98252	9.35113
383	3.64306	2.87343		383	17.4388	19.6374
384	3.69932	2.80383		384	6.22815	5.61068
385	5.2747	3.88759		385	22.4213	26.1832
386	5.3169	4.02678		386	24.9126	27.1183
387	5.38722	4.0069		387	3.73689	5.61068
388	5.17624	3.9373		388	2.49126	0.935113
389	5.33096	4.20575		389	13.7019	11.2214
390	5.44349	4.24552		390	1.24563	1.87023
391	6.24524	4.99122		391	4.98252	3.74045
392	6.20304	4.94151		392	18.6845	35.5343
393	5.767	4.80231		393	11.2107	7.4809
394	5.55601	4.63329		394	4.98252	3.74045
395	5.73887	4.73271		395	12.4563	10.2862
396	5.8514	4.90174		396	33.632	17.7671
397	6.06239	5.33922		397	16.1932	8.41602
398	6.30151	5.48836		398	26.1582	28.0534
399	6.25931	5.46847		399	6.22815	18.7023
400	5.24657	4.90174		400	12.4563	12.1565
401	5.17624	4.73271		401	19.9301	12.1565
402	5.16218	4.70288		402	16.1932	9.35113
403	6.4281	5.69715		403	8.71941	11.2214
404	6.28744	5.37898		404	24.9126	16.832
405	6.16085	5.22984		405	21.1757	9.35113
406	5.03558	4.11626		406	7.47378	1.87023
407	4.90899	3.92735		407	7.47378	16.832
408	4.6558	3.68873		408	6.22815	2.80534
409	4.37449	3.47993		409	4.98252	4.67556
410	4.13537	3.31091		410	13.7019	14.0267
411	3.98064	3.10211		411	0	1.87023
412	3.12262	2.40612		412	3.73689	2.80534
413	2.85537	2.21721		413	21.1757	15.8969
414	2.75691	2.15756		414	1.24563	0.935113
415	2.06768	1.44168		415	1.24563	1.87023
416	1.98329	1.39197		416	1.24563	0
417	1.84263	1.33231		417	1.24563	0
418	0.450108	0.178968		418	0	0
419	0.365712	0.139197		419	1.24563	0
420	0.40791	0.139197		420	1.24563	0
421	0.210988	0.248567		421	0	0
422	0.196922	0.258509		422	1.24563	0
423	0.196922	0.258509		423	0	0
424	0.337581	0.278395		424	0	0
425	0.365713	0.288337		425	0	0
426	0.421976	0.328108		426	0	0
427	0.64703	0.517019		427	1.24563	2.80534
428	0.872084	0.646273		428	8.71941	3.74045
429	1.1956	0.984324		429	0	0
430	1.54725	1.30249		430	0	0
431	1.65977	1.37209		431	2.49126	1.87023
432	1.80043	1.4218		432	1.24563	2.80534
433	2.3912	1.95871		433	2.49126	2.80534
434	2.47559	2.00842		434	18.6845	31.7938
435	2.47559	2.06807		435	18.6845	14.9618
436	3.98064	2.96292		436	21.1757	10.2862
437	4.81053	3.88759		437	14.9476	11.2214
438	6.58283	5.61761		438	6.22815	2.80534
439	8.65051	7.34763		439	0	0.935113
440	8.9459	7.49677		440	1.24563	4.67556
441	9.17095	7.6658		441	3.73689	3.74045
442	9.46633	7.78511		442	2.49126	2.80534
443	9.31161	7.71551		443	36.1233	31.7938
444	9.17095	7.46695		444	34.8776	30.8587
445	9.41007	7.55643		445	98.4048	74.809
446	9.55073	7.79505		446	29.8951	15.8969
447	10.4228	8.84897		447	8.71941	10.2862
448	10.6901	9.16714		448	12.4563	11.2214
449	10.6619	9.19696		449	7.47378	8.41602
450	10.6197	9.15719		450	8.71941	4.67556
451	9.33974	8.31206		451	8.71941	2.80534
452	8.53798	7.41722		452	6.22815	8.41602
453	6.83601	5.7568		453	17.4388	24.3129
454	5.2325	4.46425		454	41.1058	54.2366
455	5.00745	4.31511		455	23.667	23.3778
456	4.86679	4.25546		456	2.49126	2.80534
457	4.44481	4.02677		457	4.98252	2.80534
458	4.40262	3.97706		458	14.9476	5.61068
459	4.20569	3.93729		459	0	0.935113
460	4.34635	4.16597		460	0	0
461	4.19163	3.92735		461	37.3689	40.2099
462	3.24922	2.83366		462	4.98252	1.87023
463	2.64439	2.28681		463	3.73689	5.61068
464	2.58812	2.24704		464	0	2.80534
465	2.68658	2.34647		465	0	0
466	3.06636	2.85355		466	1.24563	0
467	3.16482	2.9132		467	7.47378	9.35113
468	3.17889	2.96291		468	0	0.935113
469	3.99471	4.4046		469	0	0
470	4.1635	4.78242		470	0	0.935113
471	4.2057	4.83213		471	1.24563	0.935113
472	4.50108	5.16024		472	0	4.67556
473	4.61361	5.24973		473	1.24563	9.35113
474	4.75426	5.27955		474	2.49126	1.87023
475	5.07778	5.65738		475	0	0
476	5.07778	5.67726		476	90.931	79.4846
477	5.03558	5.73692		477	31.1408	23.3778
478	5.44349	5.94571		478	4.98252	7.4809
479	5.58415	6.00537		479	23.667	21.5076
480	5.54195	5.86617		480	2.49126	3.74045
481	5.24657	5.59772		481	0	0
482	5.21844	5.59772		482	8.71941	12.1565
483	5.3169	5.60766		483	4.98252	2.80534
484	6.32964	7.10901		484	0	0
485	6.35777	6.96981		485	6.22815	11.2214
486	6.30151	6.95987		486	3.73689	3.74045
487	6.09052	6.72125		487	0	0
488	6.02019	6.65165		488	2.49126	5.61068
489	6.02019	6.63176		489	3.73689	0.935113
490	5.3169	5.88606		490	1.24563	1.87023
491	5.38723	6.02526		491	18.6845	37.4045
492	5.48569	6.07497		492	0	6.54579
493	6.17491	6.80079		493	0	3.74045
494	6.20304	6.94993		494	9.96504	7.4809
495	6.35777	7.11895		495	3.73689	6.54579
496	7.96128	8.67001		496	4.98252	10.2862
497	8.48171	9.20691		497	43.5971	50.4961
498	8.56611	9.44554		498	12.4563	13.0916
499	6.89227	6.73119		499	4.98252	5.61068
500	6.9626	6.87039		500	38.6145	43.0152
501	6.87821	6.72125		501	7.47378	14.0267
502	7.06107	7.09907		502	3.73689	3.74045
503	7.07513	7.13884		503	38.6145	40.2099
504	7.45491	7.54649		504	21.1757	30.8587
505	8.2426	8.51093		505	11.2107	11.2214
506	8.18633	8.37173		506	28.6495	19.6374
507	8.45358	8.67001		507	18.6845	11.2214
508	7.55337	7.86466		508	2.49126	0.935113
509	7.56744	7.85471		509	4.98252	0.935113
510	7.45491	7.84477		510	3.73689	0.935113
511	5.96393	6.35337		511	7.47378	8.41602
512	5.45756	5.96561		512	22.4213	27.1183
513	5.30283	5.79658		513	12.4563	5.61068
514	5.07778	6.06503		514	4.98252	13.0916
515	4.82459	5.74686		515	17.4388	13.0916
516	4.85272	5.76675		516	18.6845	5.61068
517	4.698	5.81646		517	12.4563	5.61068
518	4.82459	5.93577		518	18.6845	19.6374
519	4.45888	5.74686		519	1.24563	1.87023
520	3.5024	4.78242		520	1.24563	5.61068
521	3.43207	4.83213		521	11.2107	7.4809
522	3.06636	4.43443		522	12.4563	7.4809
523	2.77097	4.05661		523	4.98252	5.61068
524	2.75691	3.94724		524	6.22815	10.2862
525	2.64438	3.85775		525	9.96504	7.4809
526	2.32087	3.41033		526	14.9476	9.35113
527	2.20834	3.16177		527	6.22815	9.35113
528	2.18021	2.9828		528	3.73689	3.74045
529	1.71604	2.17744		529	1.24563	0
530	1.64571	2.12773		530	2.49126	4.67556
531	1.6879	2.14762		531	9.96504	8.41602
532	1.6879	1.6306		532	1.24563	0.935113
533	1.47692	1.46157		533	17.4388	14.0267
534	1.39252	1.22295		534	1.24563	1.87023
535	1.53318	1.12352		535	0	1.87023
536	1.50505	1.05392		536	1.24563	6.54579
537	1.63164	1.04398		537	1.24563	1.87023
538	1.82856	1.19312		538	4.98252	4.67556
539	1.7723	1.10364		539	6.22815	14.9618
540	1.8145	1.07381		540	6.22815	4.67556
541	1.78636	1.14341		541	1.24563	3.74045
542	1.85669	1.25278		542	12.4563	10.2862
543	2.01142	1.4914		543	4.98252	4.67556
544	2.36307	1.7002		544	3.73689	2.80534
545	2.44746	1.79962		545	12.4563	4.67556
546	2.61625	1.84934		546	0	1.87023
547	2.68658	1.92888		547	3.73689	5.61068
548	2.70065	1.95871		548	3.73689	5.61068
549	2.64438	2.00842		549	4.98252	4.67556
550	2.68658	2.04819		550	2.49126	1.87023
551	2.68658	2.0283		551	13.7019	7.4809
552	2.57405	2.01836		552	2.49126	3.74045
553	3.01009	2.53538		553	1.24563	1.87023
554	3.01009	2.63481		554	7.47378	9.35113
555	3.05229	2.67458		555	1.24563	1.87023
556	3.19295	2.68452		556	1.24563	1.87023
557	3.12262	2.60498		557	2.49126	7.4809
558	2.95383	2.3763		558	0	3.74045
559	3.13669	2.75412		559	1.24563	2.80534
560	3.12262	2.75412		560	7.47378	12.1565
561	3.01009	2.73423		561	3.73689	4.67556
562	3.40394	3.07229		562	0	3.74045
563	3.58679	3.22143		563	7.47378	6.54579
564	3.71339	3.34074		564	0	2.80534
565	4.09317	3.75833		565	0	0
566	4.37448	3.91741		566	43.5971	43.9503
567	4.72613	4.39466		567	3.73689	6.54579
568	5.2325	4.95145		568	4.98252	3.74045
569	5.69668	5.17019		569	11.2107	11.2214
570	6.37184	5.92584		570	12.4563	9.35113
571	9.11468	8.16294		571	4.98252	1.87023
572	9.55072	8.49105		572	21.1757	12.1565
573	10.5213	9.15721		573	7.47378	6.54579
574	12.0404	10.1714		574	6.22815	6.54579
575	12.5046	10.6088		575	42.3514	35.5343
576	12.7015	11.0662		576	17.4388	14.9618
577	13.7002	11.8019		577	16.1932	14.0267
578	13.7002	11.8318		578	51.0708	42.0801
579	13.8267	11.8417		579	9.96504	7.4809
580	14.6707	12.6868		580	14.9476	15.8969
581	14.8817	13.0249		581	23.667	32.729
582	15.2193	13.1144		582	13.7019	23.3778
583	14.9942	12.6073		583	19.9301	18.7023
584	15.0364	12.8757		584	28.6495	27.1183
585	14.5019	12.2792		585	3.73689	4.67556
586	12.0263	10.2211		586	11.2107	9.35113
587	12.2232	10.3404		587	27.4039	22.4427
588	11.4778	9.85317		588	18.6845	25.2481
589	9.55073	8.19275		589	24.9126	33.6641
590	9.07249	7.73539		590	32.3864	44.8854
591	8.91776	7.36751		591	27.4039	39.2747
592	7.25799	6.12468		592	28.6495	18.7023
593	7.10326	5.94571		593	13.7019	19.6374
594	6.93447	5.81646		594	37.3689	33.6641
595	5.54195	4.52391		595	14.9476	19.6374
596	5.16218	4.02678		596	3.73689	3.74045
597	4.50108	3.50976		597	2.49126	10.2862
598	3.44614	2.76406		598	4.98252	1.87023
599	2.86944	2.14762		599	6.22815	1.87023
600	2.64438	1.91893		600	1.24563	1.87023
601	2.26461	1.7002		601	7.47378	3.74045
602	1.64571	1.27266		602	12.4563	7.4809
603	1.40659	1.10364		603	6.22815	0
604	1.36439	1.19312		604	3.73689	5.61068
605	1.27999	1.11358		605	2.49126	1.87023
606	1.1112	0.964439		606	1.24563	0
607	1.71604	1.31243		607	0	0
608	1.78637	1.37209		608	0	1.87023
609	1.7301	1.32237		609	2.49126	0
610	1.75823	1.54111		610	0	0
611	1.71604	1.59083		611	0	4.67556
612	1.67384	1.55106		612	3.73689	0
613	2.10988	1.80957		613	0	1.87023
614	2.08175	1.84934		614	21.1757	9.35113
615	2.15208	1.94876		615	2.49126	4.67556
616	2.48966	2.38624		616	0	0.935113
617	2.54592	2.40613		617	3.73689	0.935113
618	2.61625	2.58509		618	1.24563	1.87023
619	2.82724	2.79389		619	4.98252	1.87023
620	2.91164	2.92314		620	3.73689	4.67556
621	3.08043	3.11205		621	2.49126	1.87023
622	3.19296	3.28108		622	4.98252	7.4809
623	3.26328	3.35068		623	23.667	16.832
624	3.41801	3.54953		624	1.24563	9.35113
625	4.00878	3.97707		625	7.47378	8.41602
626	4.10724	4.11626		626	16.1932	19.6374
627	4.52921	4.53385		627	2.49126	3.74045
628	4.88086	5.09064		628	2.49126	6.54579
629	5.14811	5.3591		629	36.1233	22.4427
630	5.41536	5.54801		630	6.22815	4.67556
631	5.41536	5.41875		631	16.1932	15.8969
632	5.38723	5.42869		632	47.3339	24.3129
633	5.54195	5.49829		633	16.1932	13.0916
634	6.00613	6.15451		634	14.9476	18.7023
635	6.17492	6.18434		635	29.8951	27.1183
636	6.13272	6.17439		636	12.4563	12.1565
637	6.80788	6.82067		637	11.2107	11.2214
638	7.0048	6.95986		638	12.4563	14.0267
639	7.32832	7.22832		639	4.98252	4.67556
640	7.51117	7.37746		640	3.73689	12.1565
641	7.51117	7.34763		641	36.1233	27.1183
642	7.73622	7.35757		642	12.4563	14.0267
643	7.27205	6.73118		643	7.47378	6.54579
644	7.08919	6.45279		644	6.22815	12.1565
645	6.80788	6.22411		645	4.98252	5.61068
646	6.83601	6.22411		646	22.4213	32.729
647	6.82194	6.16445		647	62.2815	56.1068
648	6.66722	5.93577		648	11.2107	16.832
649	6.80788	5.55795		649	24.9126	11.2214
650	6.63909	5.45852		650	6.22815	7.4809
651	6.54063	5.37898		651	0	2.80534
652	6.3859	5.1503		652	2.49126	3.74045
653	6.09052	5.00116		653	11.2107	8.41602
654	5.83733	4.80231		654	0	2.80534
655	5.64041	4.95145		655	0	0.935113
656	5.59821	4.99122		656	22.4213	18.7023
657	5.34503	4.96139		657	6.22815	0.935113
658	5.8514	6.04514		658	1.24563	3.74045
659	6.09052	6.46273		659	17.4388	13.0916
660	6.48437	6.93998		660	3.73689	2.80534
661	6.31558	6.87038		661	3.73689	3.74045
662	6.32964	6.93998		662	7.47378	8.41602
663	6.62502	7.57631		663	4.98252	5.61068
664	6.07645	7.43711		664	8.71941	10.2862
665	6.14678	7.58625		665	26.1582	13.0916
666	6.18898	7.63596		666	6.22815	11.2214
667	5.57008	7.30786		667	24.9126	21.5076
668	5.52789	7.2482		668	8.71941	18.7023
669	5.3591	7.11895		669	9.96504	7.4809
670	5.16217	6.81073		670	3.73689	4.67556
671	5.19031	6.68147		671	1.24563	1.87023
672	4.86679	6.42296		672	0	4.67556
673	4.36042	5.46847		673	6.22815	0.935113
674	4.0791	5.05088		674	24.9126	8.41602
675	3.64306	4.59351		675	1.24563	4.67556
676	4.47295	5.23979		676	4.98252	1.87023
677	4.51515	5.20996		677	17.4388	6.54579
678	4.10724	4.51397		678	2.49126	6.54579
679	3.75559	4.03673		679	7.47378	1.87023
680	3.68526	3.92736		680	12.4563	5.61068
681	3.79779	3.83787		681	0	0
682	3.47427	3.43022		682	2.49126	0
683	3.47427	3.3308		683	7.47378	12.1565
684	3.40394	3.15183		684	1.24563	0.935113
685	3.71339	2.74418		685	0	0
686	3.64306	2.67458		686	4.98252	3.74045
687	3.60086	2.58509		687	3.73689	4.67556
688	3.71339	2.73423		688	3.73689	3.74045
689	3.76965	2.75412		689	2.49126	3.74045
690	3.89625	2.71435		690	0	0
691	3.62899	2.20727		691	0	0
692	3.69932	2.1675		692	18.6845	12.1565
693	3.79778	2.22716		693	3.73689	1.87023
694	4.78239	2.74418		694	1.24563	1.87023
695	4.82459	2.69446		695	3.73689	3.74045
696	4.64174	2.62486		696	1.24563	2.80534
697	4.54327	2.59504		697	6.22815	0
698	4.57141	2.62486		698	24.9126	11.2214
699	4.62767	2.66463		699	1.24563	0.935113
700	3.74152	2.26693		700	1.24563	6.54579
701	3.68526	2.25699		701	29.8951	22.4427
702	3.64306	2.21721		702	7.47378	3.74045
703	3.37581	1.92888		703	1.24563	1.87023
704	3.29141	1.91893		704	16.1932	15.8969
705	3.24921	1.91893		705	2.49126	2.80534
706	2.43339	1.62065		706	2.49126	4.67556
707	2.3068	1.60077		707	2.49126	1.87023
708	2.29274	1.64054		708	0	0
709	1.80043	1.79962		709	0	0.935113
710	1.70197	1.78968		710	9.96504	6.54579
711	1.75823	1.83939		711	3.73689	1.87023
712	1.96922	2.01836		712	0	3.74045
713	2.01142	2.05813		713	1.24563	2.80534
714	2.20834	2.22716		714	1.24563	0.935113
715	3.57273	3.56941		715	3.73689	0.935113
716	3.88218	3.79809		716	9.96504	11.2214
717	4.0791	4.1958		717	0	2.80534
718	4.62767	4.61339		718	3.73689	2.80534
719	4.83866	4.74265		719	21.1757	22.4427
720	4.90899	4.97133		720	12.4563	11.2214
721	5.45756	5.42869		721	16.1932	23.3778
722	5.72481	5.60766		722	14.9476	15.8969
723	5.82327	5.6872		723	9.96504	17.7671
724	5.78107	5.29944		724	13.7019	12.1565
725	5.8514	5.27955		725	14.9476	31.7938
726	5.78107	5.20995		726	9.96504	7.4809
727	5.41536	5.00116		727	16.1932	11.2214
728	5.3169	4.9415		728	37.3689	32.729
729	5.06371	4.74265		729	24.9126	22.4427
730	4.24789	3.8677		730	13.7019	7.4809
731	3.95251	3.63902		731	9.96504	20.5725
732	3.81185	3.29102		732	2.49126	1.87023
733	3.34768	2.94303		733	2.49126	1.87023
734	3.16482	2.76406		734	3.73689	10.2862
735	2.98196	2.53538		735	1.24563	0
736	2.33493	1.87916		736	0	0.935113
737	2.03955	1.69025		737	0	1.87023
738	1.84263	1.55106		738	1.24563	2.80534
739	1.35032	1.23289		739	2.49126	3.74045
740	1.25186	1.19312		740	27.4039	29.9236
741	1.2378	1.17323		741	0	4.67556
742	1.16747	1.02409		742	1.24563	1.87023
743	1.16747	1.00421		743	3.73689	0.935113
744	1.13934	1.00421		744	0	0
745	0.661095	0.586617		745	0	0
746	0.731425	0.616445		746	1.24563	1.87023
747	0.900215	0.705929		747	1.24563	0.935113
748	1.8145	1.22295		748	0	0.935113
749	1.98329	1.45163		749	0	0
750	2.15208	1.54111		750	1.24563	0.935113
751	3.22109	2.31664		751	0	0
752	3.5446	2.67458		752	3.73689	4.67556
753	3.88218	2.93309		753	6.22815	9.35113
754	4.40262	3.55948		754	1.24563	0.935113
755	4.50108	3.67879		755	1.24563	1.87023
756	4.66987	3.94724		756	0	1.87023
757	6.07646	5.11053		757	4.98252	3.74045
758	6.41404	5.64744		758	13.7019	18.7023
759	6.86414	6.16446		759	13.7019	13.0916
760	6.90634	6.1744		760	13.7019	14.9618
761	6.82195	6.18434		761	8.71941	19.6374
762	6.72349	6.22411		762	3.73689	4.67556
763	7.63777	7.33769		763	9.96504	4.67556
764	7.80656	7.65586		764	28.6495	32.729
765	8.39733	8.3419		765	14.9476	19.6374
766	10.7604	9.97249		766	17.4388	23.3778
767	11.1683	10.231		767	3.73689	3.74045
768	10.9995	10.1216		768	2.49126	5.61068
769	13.3063	11.7721		769	12.4563	5.61068
770	13.658	12.0406		770	38.6145	32.729
771	13.6439	11.9213		771	19.9301	25.2481
772	12.7999	11.3545		772	26.1582	28.0534
773	12.5468	10.9469		773	72.2465	57.977
774	12.3498	10.5094		774	17.4388	18.7023
775	12.6593	10.6784		775	4.98252	3.74045
776	12.7578	10.7082		776	33.632	14.9618
777	12.7296	10.5591		777	18.6845	7.4809
778	10.9995	9.12736		778	1.24563	1.87023
779	10.676	8.71971		779	13.7019	18.7023
780	10.1274	8.10327		780	1.24563	2.80534
781	6.92041	5.97554		781	4.98252	6.54579
782	6.25931	5.38892		782	2.49126	6.54579
783	6.11865	5.20995		783	2.49126	5.61068
784	3.51647	3.0524		784	2.49126	1.87023
785	3.05229	2.72429		785	32.3864	33.6641
786	2.98196	2.61492		786	13.7019	10.2862
787	2.64438	2.20727		787	4.98252	11.2214
788	2.61625	2.07802		788	11.2107	14.0267
789	2.36307	1.98853		789	0	0.935113
790	2.03955	1.80957		790	1.24563	0
791	1.94109	1.73002		791	14.9476	9.35113
792	1.87076	1.69025		792	1.24563	1.87023
793	1.58944	1.32237		793	0	1.87023
794	1.54725	1.21301		794	2.49126	4.67556
795	1.36439	1.06387		795	4.98252	1.87023
796	1.57538	1.10364		796	0	0
797	1.54725	1.10364		797	9.96504	3.74045
798	1.64571	1.15335		798	2.49126	2.80534
799	1.57538	1.21301		799	1.24563	0.935113
800	1.70197	1.20306		800	3.73689	4.67556
801	1.63164	1.21301		801	0	1.87023
802	2.8835	2.37629		802	0	1.87023
803	3.03822	2.61492		803	9.96504	8.41602
804	3.12262	2.7044		804	1.24563	0
805	3.26328	2.85354		805	1.24563	0.935113
806	3.23515	2.83366		806	3.73689	6.54579
807	3.20702	2.8436		807	2.49126	5.61068
808	3.418	3.02257		808	0	0.935113
809	3.47427	3.04245		809	26.1582	22.4427
810	3.48833	3.01263		810	4.98252	10.2862
811	4.93712	4.15603		811	6.22815	3.74045
812	5.20437	4.36483		812	4.98252	4.67556
813	5.2747	4.44437		813	4.98252	0.935113
814	5.66854	4.52391		814	3.73689	0
815	5.767	4.69293		815	3.73689	2.80534
816	5.8514	4.73271		816	0	6.54579
817	4.59954	3.55947		817	1.24563	1.87023
818	4.40262	3.35068		818	48.5796	77.6144
819	4.44482	3.30096		819	7.47378	9.35113
820	4.30416	3.44016		820	2.49126	6.54579
821	4.36042	3.47993		821	24.9126	43.0152
822	4.45888	3.56942		822	7.47378	12.1565
823	4.55734	3.87764		823	0	9.35113
824	4.51514	3.89752		824	8.71941	6.54579
825	4.47295	3.90747		825	1.24563	4.67556
826	2.68658	2.53538		826	6.22815	3.74045
827	2.3912	2.3067		827	9.96504	22.4427
828	2.29274	2.18739		828	3.73689	3.74045
829	1.92702	2.0283		829	0	5.61068
830	1.78636	1.93882		830	16.1932	10.2862
831	1.8145	1.90899		831	1.24563	2.80534
832	1.82856	1.92888		832	1.24563	0
833	1.91296	1.94876		833	6.22815	12.1565
834	1.94109	1.98853		834	0	1.87023
835	2.03955	1.83939		835	2.49126	0
836	2.10988	1.89905		836	6.22815	3.74045
837	2.03955	1.84934		837	1.24563	2.80534
838	2.12395	1.85928		838	2.49126	1.87023
839	2.3068	2.11779		839	4.98252	9.35113
840	2.95383	2.65469		840	2.49126	4.67556
841	5.62635	5.20996		841	3.73689	7.4809
842	6.41403	6.00537		842	11.2107	20.5725
843	7.03293	6.81072		843	6.22815	9.35113
844	8.36919	8.42144		844	3.73689	6.54579
845	8.62238	8.63023		845	3.73689	12.1565
846	8.72084	8.82909		846	6.22815	4.67556
847	9.24128	9.12737		847	16.1932	20.5725
848	9.28348	9.18702		848	36.1233	34.5992
849	9.32567	9.25662		849	17.4388	23.3778
850	10.0149	10.1017		850	21.1757	16.832
851	10.4509	10.5094		851	24.9126	43.9503
852	10.9995	10.8673		852	3.73689	12.1565
853	10.887	10.5094		853	3.73689	12.1565
854	10.7604	10.2608		854	6.22815	4.67556
855	10.3384	9.7637		855	6.22815	1.87023
856	7.89096	7.47688		856	4.98252	10.2862
857	7.44085	7.09907		857	29.8951	57.977
858	7.53931	7.47689		858	28.6495	24.3129
859	7.32832	6.80078		859	12.4563	27.1183
860	7.22986	6.66158		860	12.4563	7.4809
861	7.24393	6.62181		861	6.22815	4.67556
862	7.98941	6.91015		862	4.98252	5.61068
863	8.25667	7.13883		863	14.9476	15.8969
864	8.1582	7.109		864	24.9126	21.5076
865	7.42678	6.27382		865	41.1058	38.3396
866	6.90634	5.80651		866	42.3514	47.6908
867	6.45623	5.49829		867	6.22815	12.1565
868	6.70942	5.54801		868	18.6845	14.0267
869	6.77975	5.64743		869	33.632	39.2747
870	7.24392	5.97554		870	16.1932	20.5725
871	7.53931	5.97554		871	3.73689	1.87023
872	7.30019	5.66732		872	4.98252	0.935113
873	6.59689	4.6134		873	1.24563	2.80534
874	6.10459	4.88185		874	7.47378	5.61068
875	5.97799	4.81225		875	36.1233	27.1183
876	5.8514	4.65317		876	18.6845	9.35113
877	4.82459	4.28529		877	14.9476	12.1565
878	4.62767	4.12621		878	12.4563	11.2214
879	4.6558	4.14609		879	6.22815	2.80534
880	5.02151	4.28529		880	4.98252	3.74045
881	5.03558	4.24552		881	38.6145	30.8587
882	4.96525	4.21569		882	8.71941	8.41602
883	4.79646	4.36483		883	3.73689	4.67556
884	4.81053	4.23557		884	11.2107	11.2214
885	4.24789	3.97707		885	2.49126	3.74045
886	3.98064	3.7981		886	7.47378	4.67556
887	3.88218	3.71856		887	11.2107	17.7671
888	4.0791	3.91741		888	0	1.87023
889	4.14943	3.39045		889	0	3.74045
890	4.33229	3.43022		890	6.22815	5.61068
891	4.86679	3.92735		891	2.49126	4.67556
892	5.13404	3.98701		892	6.22815	8.41602
893	5.13404	3.97707		893	8.71941	7.4809
894	5.24657	4.10632		894	0	2.80534
895	4.90899	4.08644		895	7.47378	4.67556
896	5.00745	4.19581		896	27.4039	37.4045
897	5.10591	4.2654		897	8.71941	8.41602
898	5.2747	4.41454		898	19.9301	12.1565
899	5.3169	4.4742		899	12.4563	10.2862
900	6.17492	5.41875		900	7.47378	5.61068
901	7.56744	7.02946		901	3.73689	6.54579
902	7.97535	7.36751		902	11.2107	17.7671
903	8.52392	7.76522		903	6.22815	6.54579
904	8.9459	8.0635		904	4.98252	2.80534
905	9.04436	8.40155		905	9.96504	9.35113
906	8.86151	8.2723		906	6.22815	6.54579
907	8.58019	8.24247		907	18.6845	19.6374
908	8.62238	8.36178		908	34.8776	36.4694
909	8.46766	8.23253		909	7.47378	6.54579
910	8.73491	8.32201		910	26.1582	23.3778
911	8.74898	8.39161		911	27.4039	42.0801
912	8.77711	8.48109		912	14.9476	20.5725
913	8.87557	8.53081		913	17.4388	16.832
914	8.93183	8.84897		914	18.6845	31.7938
915	8.14414	8.01379		915	8.71941	14.0267
916	7.75029	7.32775		916	11.2107	17.7671
917	8.14414	7.71551		917	29.8951	32.729
918	7.84875	7.76523		918	6.22815	13.0916
919	7.14546	7.17861		919	1.24563	13.0916
920	7.01887	6.77096		920	6.22815	14.9618
921	6.80788	6.46274		921	14.9476	20.5725
922	7.94721	7.18855		922	13.7019	6.54579
923	7.97534	7.09907		923	44.8427	50.4961
924	8.95995	7.5962		924	27.4039	31.7938
925	10.6338	9.29639		925	31.1408	32.729
926	10.7745	9.28645		926	48.5796	44.8854
927	10.8026	9.25662		927	0	2.80534
928	11.1683	9.34611		928	1.24563	4.67556
929	11.0558	9.09754		929	42.3514	37.4045
930	10.9714	8.91857		930	11.2107	13.0916
931	9.70545	7.92431		931	23.667	15.8969
932	8.97403	7.19849		932	46.0883	50.4961
933	8.45359	6.44285		933	6.22815	8.41602
934	8.10194	6.07497		934	3.73689	6.54579
935	7.86282	6.02526		935	36.1233	30.8587
936	7.6237	5.91589		936	9.96504	14.0267
937	6.31558	5.0807		937	2.49126	3.74045
938	6.09053	4.96139		938	1.24563	6.54579
939	5.06372	4.34495		939	2.49126	2.80534
940	3.24922	2.62487		940	4.98252	1.87023
941	3.09449	2.47573		941	9.96504	2.80534
942	3.19295	2.46578		942	3.73689	2.80534
943	4.38855	3.37056		943	0	0.935113
944	4.50108	3.48988		944	1.24563	6.54579
945	4.59954	3.71856		945	2.49126	0
946	4.83866	3.98701		946	1.24563	0
947	4.86679	4.07649		947	6.22815	3.74045
948	5.02152	4.13615		948	0	3.74045
949	5.57009	4.63328		949	4.98252	0.935113
950	5.80921	4.76254		950	27.4039	19.6374
951	6.11865	5.07076		951	13.7019	4.67556
952	6.18898	5.10059		952	2.49126	5.61068
953	6.21712	5.0807		953	23.667	24.3129
954	6.23118	5.09065		954	4.98252	2.80534
955	7.18766	5.33921		955	2.49126	3.74045
956	7.14546	5.39887		956	19.9301	24.3129
957	6.89228	5.25967		957	3.73689	4.67556
958	4.90899	3.67879		958	12.4563	3.74045
959	4.698	3.39045		959	7.47378	17.7671
960	4.66987	3.21148		960	2.49126	2.80534
961	4.7824	3.29102		961	3.73689	1.87023
962	4.81053	3.31091		962	36.1233	31.7938
963	5.10591	3.62907		963	6.22815	6.54579
964	5.11998	3.82793		964	2.49126	3.74045
965	5.09185	3.88759		965	6.22815	5.61068
966	5.07778	3.90747		966	2.49126	0.935113
967	5.73887	4.72277		967	3.73689	4.67556
968	6.21711	5.22985		968	8.71941	15.8969
969	7.0892	5.93578		969	7.47378	5.61068
970	7.63776	6.37326		970	7.47378	18.7023
971	8.03161	6.75108		971	54.8077	38.3396
972	8.07381	6.70137		972	14.9476	16.832
973	8.116	6.96982		973	7.47378	15.8969
974	8.07381	6.98971		974	34.8776	17.7671
975	8.01754	6.96982		975	9.96504	26.1832
976	8.01754	6.81074		976	33.632	31.7938
977	7.89095	6.69143		977	61.0359	61.7175
978	7.49711	6.3832		978	34.8776	38.3396
979	7.67996	6.7312		979	1.24563	5.61068
980	7.60963	6.7312		980	13.7019	14.9618
981	7.35644	6.4528		981	4.98252	1.87023
982	7.10326	5.87612		982	1.24563	2.80534
983	6.54062	5.34916		983	1.24563	3.74045
984	5.66854	4.683		984	1.24563	0.935113
985	3.91031	3.7285		985	0	1.87023
986	3.54459	3.43022		986	23.667	30.8587
987	3.4602	3.46005		987	4.98252	1.87023
988	3.43207	3.46999		988	0	0.935113
989	3.47427	3.54953		989	41.1058	42.0801
990	3.43207	3.51971		990	1.24563	6.54579
991	3.62899	3.96712		991	0	2.80534
992	3.93844	4.31512		992	0	0.935113
993	4.00877	4.31512		993	2.49126	3.74045
994	3.69932	3.85775		994	0	3.74045
995	3.71339	3.76827		995	4.98252	12.1565
996	3.74152	3.83787		996	2.49126	6.54579
997	3.48834	3.80804		997	3.73689	3.74045
998	3.67119	3.80804		998	13.7019	17.7671
999	3.64306	3.74838		999	7.47378	5.61068
1000	4.33229	4.22563		1000	0	4.67556
1001	4.33229	4.13615		1001	22.4213	18.7023
1002	4.44481	4.24551		1002	8.71941	7.4809
1003	5.3591	4.89179		1003	2.49126	8.41602
1004	5.64042	5.14036		1004	23.667	28.0534
1005	5.83734	5.2199		1005	2.49126	2.80534
1006	6.4281	5.36904		1006	1.24563	1.87023
1007	6.31557	5.31933		1007	8.71941	14.0267
1008	6.30151	5.49829		1008	1.24563	7.4809
1009	7.13139	5.93577		1009	4.98252	1.87023
1010	7.07513	5.87612		1010	8.71941	11.2214
1011	7.06107	5.88606		1011	3.73689	8.41602
1012	7.047	5.62755		1012	4.98252	6.54579
1013	6.94854	5.63749		1013	48.5796	44.8854
1014	7.11733	5.70709		1014	6.22815	15.8969
1015	7.14546	5.67726		1015	8.71941	7.4809
1016	7.07513	5.71703		1016	77.2291	47.6908
1017	7.14546	5.64744		1017	3.73689	6.54579
1018	6.66722	5.25967		1018	4.98252	1.87023
1019	6.56876	5.07076		1019	19.9301	19.6374
1020	6.56876	5.0807		1020	1.24563	0.935113
1021	6.02019	4.69294		1021	0	1.87023
1022	5.96393	4.48414		1022	3.73689	4.67556
1023	5.99206	4.31512		1023	1.24563	1.87023
1024	4.96525	3.37056		1024	1.24563	0.935113
1025	4.86679	3.32085		1025	29.8951	20.5725
1026	4.90899	3.36062		1026	6.22815	1.87023
1027	4.51514	3.08223		1027	8.71941	3.74045
1028	4.44481	3.08223		1028	18.6845	22.4427
1029	4.27602	3.03251		1029	1.24563	0
1030	3.89625	2.89332		1030	6.22815	3.74045
1031	4.2057	3.122		1031	11.2107	11.2214
1032	4.36042	3.43022		1032	2.49126	1.87023
1033	3.89624	3.17171		1033	1.24563	1.87023
1034	3.81185	3.07228		1034	0	4.67556
1035	3.68526	3.18165		1035	1.24563	0
1036	3.83998	3.98701		1036	1.24563	2.80534
1037	3.78372	4.00689		1037	17.4388	18.7023
1038	3.75559	4.10632		1038	21.1757	12.1565
1039	4.10724	4.68299		1039	8.71941	12.1565
1040	4.27603	4.75259		1040	13.7019	22.4427
1041	4.47295	4.87191		1041	6.22815	2.80534
1042	4.698	5.13041		1042	7.47378	8.41602
1043	4.86679	5.17019		1043	7.47378	9.35113
1044	5.04965	5.24973		1044	0	5.61068
1045	5.24657	5.47841		1045	3.73689	6.54579
1046	5.3591	5.44858		1046	26.1582	24.3129
1047	5.23251	5.24973		1047	8.71941	2.80534
1048	5.26064	5.18013		1048	12.4563	18.7023
1049	5.16218	5.17019		1049	17.4388	18.7023
1050	5.16218	5.0111		1050	8.71941	6.54579
1051	5.48569	4.84208		1051	7.47378	8.41602
1052	5.65448	5.05087		1052	23.667	28.9885
1053	5.68261	5.03099		1053	9.96504	15.8969
1054	5.14811	4.4742		1054	6.22815	9.35113
1055	4.99338	4.37477		1055	8.71941	9.35113
1056	4.81053	4.16597		1056	3.73689	4.67556
1057	5.10591	4.35489		1057	2.49126	1.87023
1058	5.2325	4.45431		1058	16.1932	20.5725
1059	5.14811	4.59351		1059	12.4563	14.0267
1060	5.57008	4.99122		1060	11.2107	11.2214
1061	5.62635	5.06082		1061	6.22815	9.35113
1062	5.8092	5.34915		1062	1.24563	0.935113
1063	8.32699	7.68568		1063	4.98252	4.67556
1064	8.55205	7.89448		1064	14.9476	19.6374
1065	8.83336	8.2027		1065	14.9476	11.2214
1066	9.56479	8.67995		1066	7.47378	6.54579
1067	9.94457	9.01801		1067	27.4039	43.9503
1068	10.3525	9.48531		1068	16.1932	26.1832
1069	11.6465	10.7679		1069	11.2107	14.0267
1070	11.8435	10.9369		1070	46.0883	57.0419
1071	11.8575	10.9867		1071	11.2107	15.8969
1072	12.5046	11.096		1072	17.4388	13.0916
1073	12.3358	10.9867		1073	83.4572	82.2899
1074	12.3498	10.8673		1074	36.1233	48.6259
1075	12.6452	10.9767		1075	27.4039	40.2099
1076	12.5046	11.0463		1076	59.7902	81.3548
1077	12.2795	10.7182		1077	3.73689	10.2862
1078	10.3665	8.63024		1078	2.49126	4.67556
1079	10.3103	8.5507		1079	23.667	27.1183
1080	10.1696	8.37173		1080	4.98252	0.935113
1081	8.43952	6.9201		1081	6.22815	12.1565
1082	7.82062	6.34342		1082	54.8077	39.2747
1083	7.31425	5.80651		1083	22.4213	23.3778
1084	6.10458	4.55374		1084	14.9476	7.4809
1085	5.94986	4.4046		1085	56.0534	51.4312
1086	5.8092	4.29523		1086	12.4563	15.8969
1087	4.83865	3.98701		1087	18.6845	21.5076
1088	4.71206	3.96712		1088	27.4039	16.832
1089	4.62767	3.8677		1089	3.73689	7.4809
1090	3.67119	2.99274		1090	6.22815	9.35113
1091	3.34768	2.64475		1091	8.71941	11.2214
1092	3.31954	2.64475		1092	1.24563	1.87023
1093	2.47559	2.22716		1093	2.49126	2.80534
1094	2.29274	2.0979		1094	31.1408	36.4694
1095	2.12395	1.98853		1095	0	0.935113
1096	2.06768	1.94876		1096	3.73689	5.61068
1097	2.03955	1.86922		1097	17.4388	28.9885
1098	1.98329	1.81951		1098	8.71941	12.1565
1099	2.10988	2.17744		1099	4.98252	11.2214
1100	2.20834	2.22716		1100	11.2107	8.41602
1101	2.2646	2.24704		1101	4.98252	1.87023
1102	2.08175	2.0283		1102	4.98252	3.74045
1103	2.10988	1.96865		1103	3.73689	2.80534
1104	2.10988	1.97859		1104	1.24563	0
1105	1.7723	1.69025		1105	6.22815	4.67556
1106	1.6879	1.57094		1106	8.71941	11.2214
1107	1.65977	1.48146		1107	2.49126	3.74045
1108	1.95515	1.66043		1108	2.49126	2.80534
1109	1.95515	1.68031		1109	4.98252	3.74045
1110	1.92702	1.59083		1110	4.98252	0
1111	2.70064	1.64054		1111	0	0
1112	2.72878	1.66043		1112	1.24563	1.87023
1113	2.8413	1.6306		1113	1.24563	0
1114	3.96657	2.0979		1114	1.24563	0
1115	4.19163	2.29676		1115	9.96504	8.41602
1116	4.27602	2.3067		1116	0	0.935113
1117	4.21976	2.28681		1117	0	1.87023
1118	4.19163	2.29676		1118	23.667	22.4427
1119	4.19163	2.29676		1119	1.24563	4.67556
1120	4.1635	2.29676		1120	0	2.80534
1121	4.17756	2.32658		1121	44.8427	37.4045
1122	4.05097	2.39618		1122	6.22815	8.41602
1123	4.93712	3.09217		1123	8.71941	11.2214
1124	5.30283	3.23137		1124	6.22815	6.54579
1125	5.33096	3.39045		1125	0	1.87023
1126	5.07778	3.5893		1126	1.24563	1.87023
1127	5.17624	3.57936		1127	2.49126	4.67556
1128	5.16217	3.68873		1128	1.24563	0
1129	4.13536	2.94303		1129	2.49126	1.87023
1130	3.98064	2.80383		1130	16.1932	8.41602
1131	4.19163	3.18165		1131	3.73689	7.4809
1132	6.39997	5.19007		1132	3.73689	3.74045
1133	7.10326	5.92583		1133	16.1932	19.6374
1134	7.79249	6.30365		1134	2.49126	1.87023
1135	8.53798	6.7809		1135	4.98252	4.67556
1136	8.8615	7.08912		1136	11.2107	12.1565
1137	9.15688	7.10901		1137	3.73689	8.41602
1138	8.18634	6.27382		1138	19.9301	15.8969
1139	7.90502	6.11474		1139	64.7728	80.4197
1140	8.62238	6.64171		1140	24.9126	38.3396
1141	8.53799	6.8505		1141	17.4388	34.5992
1142	8.50985	6.96981		1142	23.667	22.4427
1143	8.49579	6.86044		1143	7.47378	14.9618
1144	10.1134	8.0635		1144	8.71941	7.4809
1145	10.24	8.33196		1145	0	3.74045
1146	11.2527	8.98817		1146	2.49126	4.67556
1147	10.1134	7.80499		1147	18.6845	26.1832
1148	9.83204	7.43711		1148	13.7019	21.5076
1149	10.3243	8.1331		1149	8.71941	5.61068
1150	11.6606	9.46542		1150	2.49126	2.80534
1151	11.8997	9.65433		1151	68.5097	50.4961
1152	12.814	10.3901		1152	22.4213	15.8969
1153	14.305	11.5434		1153	36.1233	28.0534
1154	14.8958	12.2891		1154	29.8951	25.2481
1155	14.9661	12.4979		1155	7.47378	6.54579
1156	14.8676	12.3488		1156	54.8077	39.2747
1157	15.1349	12.4681		1157	58.5446	44.8854
1158	15.3037	12.6471		1158	14.9476	19.6374
1159	14.3613	12.1201		1159	21.1757	15.8969
1160	14.1221	11.8417		1160	61.0359	46.7556
1161	12.8562	10.8474		1161	32.3864	29.9236
1162	12.0545	10.1912		1162	17.4388	24.3129
1163	11.6606	9.91284		1163	6.22815	14.9618
1164	10.6479	8.98817		1164	4.98252	9.35113
1165	9.04436	7.49677		1165	11.2107	9.35113
1166	8.50986	6.99964		1166	17.4388	23.3778
1167	7.37052	6.23405		1167	3.73689	1.87023
1168	6.09052	5.33921		1168	1.24563	2.80534
1169	5.57008	4.72277		1169	13.7019	6.54579
1170	4.92306	3.87764		1170	3.73689	6.54579
1171	4.6558	3.5197		1171	2.49126	4.67556
1172	4.34635	3.25125		1172	13.7019	8.41602
1173	4.13537	3.07228		1173	2.49126	1.87023
1174	3.12262	2.2371		1174	1.24563	3.74045
1175	3.05229	2.18739		1175	11.2107	9.35113
1176	3.06636	2.14762		1176	3.73689	5.61068
1177	3.05229	2.17744		1177	4.98252	4.67556
1178	3.09449	2.19733		1178	6.22815	2.80534
1179	3.02416	2.13767		1179	0	0
1180	3.44614	2.28681		1180	2.49126	1.87023
1181	3.48833	2.33653		1181	32.3864	42.0801
1182	3.47427	2.26693		1182	1.24563	4.67556
1183	3.4602	2.12773		1183	2.49126	7.4809
1184	3.27735	1.97859		1184	16.1932	14.9618
1185	3.06636	1.91893		1185	14.9476	7.4809
1186	3.4602	2.18739		1186	2.49126	5.61068
1187	3.55866	2.27687		1187	17.4388	15.8969
1188	3.74152	2.34647		1188	3.73689	2.80534
1189	3.91031	2.28681		1189	2.49126	2.80534
1190	3.88218	2.26693		1190	22.4213	27.1183
1191	3.95251	2.34647		1191	1.24563	0.935113
1192	4.54327	2.85354		1192	0	0.935113
1193	4.66987	2.83366		1193	26.1582	19.6374
1194	4.58547	2.76406		1194	1.24563	2.80534
1195	6.14678	3.76827		1195	2.49126	2.80534
1196	6.30151	3.81798		1196	11.2107	10.2862
1197	6.37184	3.87764		1197	1.24563	2.80534
1198	7.4971	4.52391		1198	3.73689	0.935113
1199	8.32699	5.03099		1199	2.49126	13.0916
1200	8.45359	5.17018		1200	3.73689	1.87023
1201	9.32567	6.06502		1201	1.24563	4.67556
1202	9.31161	6.19428		1202	100.896	107.538
1203	9.46633	6.28376		1203	8.71941	13.0916
1204	10.7604	7.57631		1204	6.22815	5.61068
1205	11.0839	7.7851		1205	51.0708	36.4694
1206	11.3934	8.03367		1206	21.1757	28.9885
1207	11.2386	7.95413		1207	2.49126	4.67556
1208	11.1683	8.01378		1208	27.4039	21.5076
1209	11.6887	8.36178		1209	2.49126	0.935113
1210	10.6901	8.66006		1210	11.2107	5.61068
1211	11.1261	9.30633		1211	26.1582	50.4961
1212	11.4778	9.60461		1212	8.71941	10.2862
1213	10.5213	9.4157		1213	8.71941	7.4809
1214	9.76172	9.018		1214	17.4388	11.2214
1215	9.73358	8.99811		1215	3.73689	4.67556
1216	8.91776	8.30213		1216	12.4563	13.0916
1217	9.00216	8.2723		1217	62.2815	53.3014
1218	8.8615	8.33195		1218	31.1408	25.2481
1219	7.48304	7.48683		1219	17.4388	20.5725
1220	7.20173	7.25815		1220	24.9126	22.4427
1221	6.76568	6.90021		1221	4.98252	7.4809
1222	6.27337	6.44285		1222	3.73689	1.87023
1223	6.17491	6.34342		1223	17.4388	20.5725
1224	5.64041	6.00537		1224	3.73689	2.80534
1225	4.58547	4.58357		1225	3.73689	6.54579
1226	3.96657	3.89753		1226	9.96504	17.7671
1227	3.55866	3.63902		1227	3.73689	2.80534
1228	3.16482	3.32085		1228	0	1.87023
1229	3.06636	3.1916		1229	2.49126	6.54579
1230	2.93977	3.07228		1230	1.24563	0.935113
1231	2.3912	2.55527		1231	0	0
1232	2.18021	2.41607		1232	12.4563	14.0267
1233	1.98329	2.15756		1233	3.73689	0
1234	1.80043	1.66043		1234	0	0.935113
1235	1.7301	1.62065		1235	2.49126	2.80534
1236	1.71604	1.73002		1236	0	0.935113
1237	2.2646	2.34647		1237	0	0
1238	2.349	2.45584		1238	2.49126	0
1239	2.43339	2.5851		1239	0	0.935113
1240	4.51515	5.09065		1240	0	0
1241	4.8246	5.3591		1241	4.98252	3.74045
1242	4.96525	5.37898		1242	0	0.935113
1243	5.92174	5.99543		1243	3.73689	0
1244	6.23118	6.22411		1244	24.9126	20.5725
1245	7.14547	7.09907		1245	4.98252	5.61068
1246	11.2246	10.7779		1246	0	2.80534
1247	11.7872	11.5037		1247	44.8427	45.8205
1248	15.9226	15.1924		1248	3.73689	3.74045
1249	24.4746	23.5045		1249	1.24563	1.87023
1250	28.7366	26.8253		1250	24.9126	28.9885
1251	31.5076	28.4559		1251	6.22815	4.67556
1252	38.2592	34.1928		1252	33.632	34.5992
1253	39.5814	35.376		1253	58.5446	67.3281
1254	40.2847	35.7041		1254	31.1408	14.0267
1255	38.8078	33.6062		1255	64.7728	52.3663
1256	38.8641	33.5565		1256	113.352	125.305
1257	39.483	34.4812		1257	61.0359	48.6259
1258	39.1876	34.2724		1258	29.8951	28.9885
1259	39.0188	34.2425		1259	146.984	156.164
1260	38.5265	33.6062		1260	52.3165	69.1984
1261	35.4882	30.8223		1261	28.6495	40.2099
1262	35.5586	30.4941		1262	34.8776	36.4694
1263	32.2953	27.4915		1263	17.4388	14.9618
1264	23.9401	19.4479		1264	49.8252	49.561
1265	19.847	16.2861		1265	39.8602	40.2099
1266	17.4276	14.7549		1266	11.2107	12.1565
1267	10.9714	9.10748		1267	19.9301	13.0916
1268	10.0008	8.23253		1268	33.632	43.9503
1269	9.22721	7.77517		1269	29.8951	29.9236
1270	8.62238	7.32774		1270	27.4039	38.3396
1271	8.25666	7.07918		1271	18.6845	25.2481
1272	7.55337	6.06503		1272	12.4563	8.41602
1273	7.18766	5.80652		1273	26.1582	11.2214
1274	7.20172	5.74686		1274	85.9485	79.4846
1275	6.93447	5.67726		1275	34.8776	33.6641
1276	6.48437	5.23978		1276	4.98252	3.74045
1277	5.90767	4.92162		1277	8.71941	15.8969
1278	5.09184	4.45431		1278	8.71941	4.67556
1279	4.85273	4.28529		1279	4.98252	6.54579
1280	4.79646	4.2654		1280	13.7019	13.0916
1281	7.63777	7.02947		1281	8.71941	5.61068
1282	21.3379	23.4945		1282	8.71941	10.2862
1283	22.1537	24.2402		1283	11.2107	8.41602
1284	23.3493	25.3936		1284	4.98252	2.80534
1285	23.7854	25.9305		1285	4.98252	10.2862
1286	24.137	26.2785		1286	13.7019	2.80534
1287	24.0807	26.2586		1287	3.73689	11.2214
1288	23.701	25.9404		1288	51.0708	42.0801
1289	23.6728	25.9504		1289	190.581	183.282
1290	23.8416	25.9106		1290	22.4213	20.5725
1291	24.0807	26.3083		1291	27.4039	19.6374
1292	24.1229	26.3282		1292	29.8951	13.0916
1293	24.2636	26.2785		1293	7.47378	4.67556
1294	24.4605	26.2586		1294	2.49126	4.67556
1295	24.6434	26.179		1295	69.7553	92.5762
1296	21.5067	23.3454		1296	11.2107	17.7671
1297	7.83469	7.21837		1297	12.4563	9.35113
1298	6.75161	6.30365		1298	67.264	74.809
1299	5.78107	5.30938		1299	3.73689	3.74045
1300	5.52788	5.09065		1300	0	1.87023
1301	5.30283	4.85202		1301	6.22815	5.61068
1302	5.55601	4.97133		1302	3.73689	4.67556
1303	6.66722	5.40881		1303	8.71941	2.80534
1304	6.69535	5.29944		1304	53.5621	56.1068
1305	6.85007	5.44858		1305	11.2107	12.1565
1306	6.72348	5.14036		1306	13.7019	15.8969
1307	6.72348	5.09065		1307	13.7019	16.832
1308	6.86414	5.11053		1308	7.47378	7.4809
1309	8.6927	6.32354		1309	16.1932	4.67556
1310	8.62237	6.67153		1310	18.6845	19.6374
1311	8.74896	6.73119		1311	4.98252	0.935113
1312	7.66589	5.54801		1312	3.73689	0
1313	7.60963	5.38892		1313	3.73689	3.74045
1314	8.03161	6.05508		1314	0	0.935113
1315	14.2206	12.0406		1315	6.22815	7.4809
1316	15.2474	12.9056		1316	37.3689	28.0534
1317	15.7819	13.7706		1317	11.2107	22.4427
1318	15.599	14.039		1318	13.7019	7.4809
1319	15.6975	14.1981		1319	6.22815	10.2862
1320	15.4302	14.0987		1320	3.73689	6.54579
1321	15.0505	14.1385		1321	13.7019	25.2481
1322	15.2615	14.3473		1322	134.528	156.164
1323	15.1067	14.5262		1323	47.3339	74.809
1324	13.6017	13.7308		1324	38.6145	46.7556
1325	13.9111	13.7408		1325	26.1582	35.5343
1326	13.9393	13.7905		1326	13.7019	9.35113
1327	15.0223	14.6157		1327	16.1932	11.2214
1328	15.2474	14.9239		1328	64.7728	94.4464
1329	15.0083	14.4467		1329	27.4039	35.5343
1330	8.93183	8.59047		1330	8.71941	15.8969
1331	8.49578	8.46121		1331	26.1582	33.6641
1332	8.07381	7.94419		1332	28.6495	43.9503
1333	7.76435	7.89448		1333	21.1757	12.1565
1334	7.97534	8.12316		1334	56.0534	58.9121
1335	8.04567	8.29218		1335	28.6495	28.9885
1336	8.25666	8.07344		1336	23.667	24.3129
1337	8.0316	7.9243		1337	41.1058	41.145
1338	7.82062	7.56637		1338	27.4039	48.6259
1339	7.15952	7.00958		1339	16.1932	15.8969
1340	6.61095	6.61187		1340	22.4213	10.2862
1341	6.3859	6.41302		1341	18.6845	30.8587
1342	5.49975	6.0352		1342	18.6845	23.3778
1343	5.1903	5.66732		1343	28.6495	28.9885
1344	4.78239	5.27956		1344	8.71941	6.54579
1345	5.03558	5.53806		1345	2.49126	2.80534
1346	4.41668	4.77248		1346	0	1.87023
1347	4.02284	4.24552		1347	0	0
1348	3.33361	3.46999		1348	1.24563	0
1349	2.9679	3.08223		1349	17.4388	16.832
1350	2.79911	2.74417		1350	6.22815	4.67556
1351	2.55999	2.65469		1351	2.49126	0.935113
1352	2.67252	2.56521		1352	24.9126	11.2214
1353	2.64439	2.59503		1353	4.98252	2.80534
1354	2.77098	2.72429		1354	0	0
1355	2.82724	2.79389		1355	1.24563	0.935113
1356	2.89757	2.74417		1356	0	0
1357	3.55867	2.94303		1357	2.49126	1.87023
1358	3.5868	2.94303		1358	7.47378	14.0267
1359	3.71339	3.03251		1359	2.49126	2.80534
1360	3.16482	2.47572		1360	0	2.80534
1361	3.08042	2.41607		1361	1.24563	3.74045
1362	3.09449	2.51549		1362	0	3.74045
1363	3.69932	2.88337		1363	0	4.67556
1364	3.91031	3.08223		1364	42.3514	41.145
1365	4.14943	3.36062		1365	3.73689	6.54579
1366	4.40262	3.85775		1366	7.47378	7.4809
1367	4.45888	3.91741		1367	13.7019	18.7023
1368	4.58547	3.9373		1368	7.47378	3.74045
1369	5.47162	4.63328		1369	8.71941	8.41602
1370	5.52788	4.65317		1370	19.9301	31.7938
1371	5.55602	4.73271		1371	19.9301	25.2481
1372	5.41536	4.76254		1372	11.2107	19.6374
1373	5.35909	4.84208		1373	19.9301	23.3778
1374	5.34503	4.93156		1374	13.7019	10.2862
1375	5.26063	4.93156		1375	9.96504	12.1565
1376	5.42942	5.05087		1376	32.3864	31.7938
1377	5.55601	5.13041		1377	3.73689	4.67556
1378	4.96525	4.86196		1378	4.98252	2.80534
1379	4.74019	4.75259		1379	31.1408	40.2099
1380	4.41668	4.57363		1380	12.4563	12.1565
1381	3.9947	3.83787		1381	13.7019	14.0267
1382	3.79778	3.81798		1382	14.9476	14.9618
1383	4.64173	4.335		1383	7.47378	18.7023
1384	4.59953	4.39465		1384	2.49126	8.41602
1385	4.90898	4.66311		1385	11.2107	5.61068
1386	5.28876	5.06081		1386	7.47378	5.61068
1387	5.90766	5.20001		1387	2.49126	10.2862
1388	6.06239	5.13041		1388	4.98252	11.2214
1389	6.24524	5.0807		1389	6.22815	7.4809
1390	7.13139	5.41875		1390	14.9476	18.7023
1391	7.0048	5.35909		1391	12.4563	11.2214
1392	7.25798	5.37898		1392	2.49126	7.4809
1393	8.95996	6.20422		1393	14.9476	7.4809
1394	9.04435	6.16445		1394	42.3514	30.8587
1395	9.25534	6.21416		1395	16.1932	9.35113
1396	11.4496	8.02373		1396	17.4388	14.9618
1397	11.6606	8.46121		1397	36.1233	26.1832
1398	11.6606	9.23674		1398	13.7019	8.41602
1399	13.4751	10.6088		1399	6.22815	5.61068
1400	13.1797	10.4		1400	51.0708	25.2481
1401	12.814	9.96256		1401	6.22815	7.4809
1402	12.0404	9.39582		1402	13.7019	7.4809
1403	11.8716	9.39582		1403	64.7728	56.1068
1404	11.5199	9.28645		1404	12.4563	28.9885
1405	11.112	9.0876		1405	61.0359	53.3014
1406	11.2949	9.20692		1406	118.335	72.0037
1407	11.2808	9.20692		1407	11.2107	12.1565
1408	9.9305	8.59047		1408	7.47378	13.0916
1409	10.0852	8.70978		1409	33.632	28.9885
1410	10.6619	9.20691		1410	4.98252	4.67556
1411	9.46633	8.18282		1411	2.49126	3.74045
1412	9.5226	7.92431		1412	31.1408	47.6908
1413	9.04436	7.0593		1413	9.96504	9.35113
1414	7.63777	6.33348		1414	3.73689	4.67556
1415	8.08788	7.03941		1415	6.22815	13.0916
1416	8.48172	7.80499		1416	4.98252	7.4809
1417	9.15688	8.58052		1417	29.8951	31.7938
1418	9.26941	8.59046		1418	29.8951	30.8587
1419	9.50853	8.71972		1419	7.47378	6.54579
1420	9.17095	8.47115		1420	7.47378	19.6374
1421	8.98809	8.30212		1421	29.8951	30.8587
1422	8.67864	8.2027		1422	27.4039	27.1183
1423	8.80524	8.2723		1423	23.667	18.7023
1424	8.72084	8.14304		1424	22.4213	29.9236
1425	8.08788	7.60614		1425	9.96504	1.87023
1426	7.52524	7.32774		1426	3.73689	5.61068
1427	7.42678	7.35757		1427	6.22815	8.41602
1428	7.25799	7.09906		1428	9.96504	7.4809
1429	7.77843	7.457		1429	3.73689	5.61068
1430	7.51118	6.87038		1430	38.6145	28.0534
1431	7.1736	6.32353		1431	6.22815	14.0267
1432	7.32832	6.31359		1432	7.47378	9.35113
1433	7.62371	6.63176		1433	21.1757	41.145
1434	7.62371	6.73119		1434	14.9476	13.0916
1435	7.48305	6.73119		1435	18.6845	22.4427
1436	7.38459	6.68147		1436	46.0883	52.3663
1437	7.48305	6.68147		1437	16.1932	15.8969
1438	7.80656	7.08912		1438	11.2107	14.0267
1439	7.93315	7.20843		1439	21.1757	26.1832
1440	8.2426	7.49677		1440	14.9476	12.1565
1441	8.34107	7.75528		1441	11.2107	6.54579
1442	8.21447	7.55643		1442	7.47378	10.2862
1443	8.15821	7.54649		1443	1.24563	2.80534
1444	7.047	6.34342		1444	7.47378	6.54579
1445	6.99074	6.22411		1445	17.4388	15.8969
1446	7.11733	6.33348		1446	8.71941	11.2214
1447	6.11865	5.74686		1447	8.71941	10.2862
1448	5.96393	5.40881		1448	54.8077	38.3396
1449	5.79514	5.27955		1449	3.73689	6.54579
1450	5.8936	5.22984		1450	11.2107	10.2862
1451	5.99206	5.22984		1451	19.9301	20.5725
1452	5.86547	5.19007		1452	9.96504	9.35113
1453	5.13404	4.39466		1453	14.9476	21.5076
1454	4.81053	4.21569		1454	33.632	30.8587
1455	4.37449	3.92735		1455	7.47378	7.4809
1456	4.10723	3.5197		1456	6.22815	5.61068
1457	4.14943	3.5893		1457	32.3864	26.1832
1458	3.98064	3.41033		1458	3.73689	4.67556
1459	3.79778	3.22142		1459	6.22815	7.4809
1460	3.74152	3.1916		1460	0	0
1461	3.5446	2.90326		1461	6.22815	0
1462	3.40394	2.60498		1462	2.49126	3.74045
1463	3.17889	2.62486		1463	11.2107	14.0267
1464	3.17889	2.50555		1464	3.73689	11.2214
1465	3.27735	2.63481		1465	1.24563	0.935113
1466	3.37581	2.78395		1466	17.4388	20.5725
1467	3.48833	2.93309		1467	7.47378	7.4809
1468	3.85405	3.20154		1468	2.49126	3.74045
1469	3.85405	3.23137		1469	13.7019	19.6374
1470	3.82592	3.13194		1470	0	0.935113
1471	3.98064	3.02257		1471	1.24563	2.80534
1472	3.89625	2.94303		1472	6.22815	5.61068
1473	4.14943	3.06234		1473	2.49126	0.935113
1474	4.17756	3.40039		1474	0	4.67556
1475	4.29009	3.57936		1475	14.9476	11.2214
1476	4.7824	4.29523		1476	0	0
1477	5.72481	5.48835		1477	0	0.935113
1478	6.28744	5.91588		1478	17.4388	13.0916
1479	6.90634	6.39313		1479	4.98252	3.74045
1480	7.25798	6.80078		1480	8.71941	9.35113
1481	7.55337	7.06923		1481	48.5796	45.8205
1482	7.80655	7.29791		1482	16.1932	19.6374
1483	8.116	7.76522		1483	12.4563	20.5725
1484	8.35512	8.04361		1484	21.1757	49.561
1485	8.49578	8.34189		1485	26.1582	40.2099
1486	8.53798	8.92851		1486	24.9126	31.7938
1487	8.6505	9.11742		1487	17.4388	37.4045
1488	8.6927	9.47536		1488	27.4039	43.0152
1489	8.49578	9.39582		1489	21.1757	33.6641
1490	8.50984	9.44553		1490	28.6495	41.145
1491	8.08787	8.95834		1491	13.7019	30.8587
1492	7.5393	8.39162		1492	12.4563	14.9618
1493	6.97667	7.98397		1493	37.3689	48.6259
1494	6.30151	7.55643		1494	21.1757	25.2481
1495	5.71074	7.06924		1495	14.9476	42.0801
1496	5.26063	6.73119		1496	11.2107	41.145
1497	4.82459	6.34343		1497	7.47378	13.0916
1498	4.41668	5.98549		1498	3.73689	4.67556
1499	4.20569	5.77669		1499	11.2107	14.0267
1500	4.06503	5.46847		1500	1.24563	1.87023
1501	3.61493	4.71283		1501	2.49126	4.67556
1502	3.5024	4.44437		1502	9.96504	20.5725
1503	3.76965	4.37477		1503	4.98252	14.0267
1504	4.37448	4.5438		1504	6.22815	7.4809
1505	4.52921	4.66311		1505	14.9476	33.6641
1506	5.31689	5.22984		1506	3.73689	9.35113
1507	6.32963	5.8264		1507	1.24563	2.80534
1508	6.79381	6.15451		1508	3.73689	6.54579
1509	7.15952	6.5025		1509	2.49126	4.67556
1510	7.93314	6.93004		1510	17.4388	15.8969
1511	8.18633	7.07918		1511	34.8776	47.6908
1512	8.41138	7.29792		1512	9.96504	16.832
1513	9.59291	8.24247		1513	6.22815	19.6374
1514	9.77577	8.36178		1514	22.4213	18.7023
1515	10.1696	8.88875		1515	12.4563	11.2214
1516	11.7169	10.8276		1516	4.98252	4.67556
1517	11.9841	11.106		1517	18.6845	33.6641
1518	11.3933	10.7778		1518	19.9301	24.3129
1519	11.098	10.1614		1519	13.7019	9.35113
1520	10.8026	9.89295		1520	11.2107	10.2862
1521	10.0571	9.16714		1521	9.96504	9.35113
1522	9.95863	9.23673		1522	23.667	24.3129
1523	9.73358	9.11742		1523	44.8427	41.145
1524	9.48039	8.76943		1524	8.71941	14.0267
1525	9.24127	8.71971		1525	6.22815	5.61068
1526	9.19907	8.69983		1526	27.4039	20.5725
1527	9.3538	8.64017		1527	7.47378	19.6374
1528	9.46633	8.75949		1528	8.71941	22.4427
1529	9.43819	8.82909		1529	31.1408	35.5343
1530	9.48039	8.64017		1530	19.9301	25.2481
1531	10.4228	8.76943		1531	3.73689	3.74045
1532	10.5635	8.85892		1532	26.1582	44.8854
1533	10.5916	8.78932		1533	14.9476	8.41602
1534	11.6184	9.9029		1534	3.73689	1.87023
1535	11.6184	9.81341		1535	17.4388	27.1183
1536	11.5621	9.9029		1536	19.9301	14.9618
1537	10.8448	9.37594		1537	4.98252	4.67556
1538	10.676	9.09754		1538	113.352	91.6411
1539	10.9995	9.38588		1539	21.1757	14.9618
1540	11.309	9.87307		1540	4.98252	1.87023
1541	11.7169	10.2012		1541	41.1058	23.3778
1542	11.8435	10.6088		1542	4.98252	3.74045
1543	11.0558	10.2409		1543	1.24563	3.74045
1544	10.9714	10.062		1544	9.96504	8.41602
1545	10.676	9.97249		1545	1.24563	0
1546	8.80523	8.27229		1546	3.73689	9.35113
1547	8.48172	8.02373		1547	23.667	18.7023
1548	8.79117	8.32201		1548	8.71941	22.4427
1549	7.72216	7.53654		1549	6.22815	11.2214
1550	7.67996	7.60614		1550	36.1233	18.7023
1551	7.98941	7.91436		1551	3.73689	4.67556
1552	8.72084	8.30213		1552	4.98252	4.67556
1553	8.88963	8.7396		1553	9.96504	16.832
1554	9.18502	8.79926		1554	3.73689	5.61068
1555	17.1885	18.0459		1555	11.2107	18.7023
1556	17.8074	18.6027		1556	18.6845	4.67556
1557	18.7076	19.7362		1557	12.4563	5.61068
1558	21.2254	20.8		1558	23.667	20.5725
1559	21.5067	21.158		1559	79.7203	55.1717
1560	21.774	21.4065		1560	21.1757	15.8969
1561	21.4645	21.4165		1561	22.4213	42.0801
1562	21.4364	21.4264		1562	250.372	228.168
1563	21.0988	21.1281		1563	48.5796	61.7175
1564	20.9441	21.1083		1564	66.0184	83.2251
1565	21.0285	21.0685		1565	49.8252	45.8205
1566	20.6346	20.5614		1566	26.1582	25.2481
1567	19.1155	19.3086		1567	29.8951	26.1832
1568	18.9186	18.8314		1568	19.9301	31.7938
1569	18.2294	18.4237		1569	4.98252	4.67556
1570	9.25534	8.00385		1570	2.49126	6.54579
1571	7.94721	6.88032		1571	12.4563	13.0916
1572	6.52656	5.1503		1572	12.4563	6.54579
1573	3.23515	3.15183		1573	4.98252	1.87023
1574	2.81317	2.69446		1574	3.73689	1.87023
1575	2.36306	2.14762		1575	0	2.80534
1576	2.19427	2.05813		1576	0	2.80534
1577	2.12395	1.96865		1577	1.24563	0
1578	2.23647	2.07802		1578	0	0
1579	9.25537	7.88453		1579	0	0
1580	9.73361	8.30213		1580	4.98252	9.35113
1581	10.0009	8.55069		1581	0	0
1582	10.0571	8.62029		1582	0	0
1583	10.0571	8.66006		1583	9.96504	13.0916
1584	10.0149	8.69983		1584	2.49126	1.87023
1585	9.91647	8.67		1585	4.98252	7.4809
1586	9.93053	8.74955		1586	84.7028	99.122
1587	9.93053	8.79926		1587	11.2107	14.0267
1588	9.74768	8.62029		1588	13.7019	11.2214
1589	9.74768	8.58052		1589	11.2107	21.5076
1590	9.74768	8.58052		1590	11.2107	14.9618
1591	9.50856	8.30213		1591	2.49126	4.67556
1592	9.45229	8.25241		1592	4.98252	2.80534
1593	9.3257	8.15299		1593	8.71941	4.67556
1594	2.16614	2.0979		1594	6.22815	3.74045
1595	1.56131	1.61071		1595	2.49126	1.87023
1596	1.30813	1.37209		1596	0	0
1597	1.63164	1.7002		1597	0	0
1598	1.64571	1.74991		1598	9.96504	1.87023
1599	1.75823	1.85928		1599	1.24563	2.80534
1600	1.98329	2.15756		1600	6.22815	4.67556
1601	2.10988	2.2371		1601	16.1932	15.8969
1602	2.29274	2.51549		1602	1.24563	7.4809
1603	2.70065	2.92314		1603	3.73689	0.935113
1604	2.82724	3.122		1604	29.8951	14.9618
1605	2.8835	3.28108		1605	3.73689	8.41602
1606	2.98196	3.55947		1606	11.2107	6.54579
1607	3.23515	3.81798		1607	23.667	13.0916
1608	3.29141	3.89753		1608	17.4388	9.35113
1609	3.12262	3.90747		1609	22.4213	15.8969
1610	3.09449	3.89753		1610	13.7019	24.3129
1611	3.03823	3.9373		1611	7.47378	5.61068
1612	2.99603	3.61913		1612	8.71941	6.54579
1613	2.93977	3.57936		1613	11.2107	8.41602
1614	2.85537	3.46005		1614	11.2107	11.2214
1615	2.70065	3.32085		1615	4.98252	8.41602
1616	2.64438	3.31091		1616	19.9301	22.4427
1617	2.63032	3.14188		1617	1.24563	7.4809
1618	2.44746	3.13194		1618	7.47378	5.61068
1619	2.48966	3.06234		1619	6.22815	14.9618
1620	2.63032	3.10211		1620	3.73689	2.80534
1621	2.98196	3.22142		1621	6.22815	6.54579
1622	2.85537	3.07228		1622	7.47378	18.7023
1623	2.99603	3.18165		1623	7.47378	12.1565
1624	4.20569	4.04667		1624	1.24563	6.54579
1625	4.36042	4.09638		1625	23.667	26.1832
1626	4.58547	4.18586		1626	0	7.4809
1627	4.79646	4.72277		1627	4.98252	11.2214
1628	4.90899	4.91168		1628	24.9126	31.7938
1629	5.11997	5.04093		1629	9.96504	5.61068
1630	5.49975	5.58778		1630	9.96504	8.41602
1631	5.58415	5.53806		1631	22.4213	26.1832
1632	5.55602	5.67726		1632	0	0
1633	6.63909	6.94993		1633	3.73689	4.67556
1634	6.76568	7.3178		1634	33.632	36.4694
1635	6.90634	7.72545		1635	11.2107	6.54579
1636	7.0048	8.00385		1636	6.22815	6.54579
1637	6.97667	7.97402		1637	16.1932	12.1565
1638	6.82194	7.82488		1638	3.73689	9.35113
1639	5.8092	7.02947		1639	6.22815	6.54579
1640	6.28744	7.76522		1640	44.8427	53.3014
1641	6.62502	8.44133		1641	17.4388	24.3129
1642	6.82195	8.67001		1642	14.9476	8.41602
1643	7.17359	8.84898		1643	31.1408	37.4045
1644	7.27205	9.14726		1644	6.22815	9.35113
1645	7.59557	9.37594		1645	3.73689	10.2862
1646	7.7081	9.67422		1646	11.2107	19.6374
1647	7.72216	9.44553		1647	32.3864	30.8587
1648	7.0048	8.23253		1648	26.1582	34.5992
1649	7.0892	8.03367		1649	14.9476	28.9885
1650	7.03294	7.75528		1650	14.9476	12.1565
1651	7.01887	7.5266		1651	19.9301	15.8969
1652	7.11733	7.56637		1652	33.632	32.729
1653	7.34239	7.69562		1653	21.1757	18.7023
1654	7.84876	7.91436		1654	9.96504	15.8969
1655	8.08788	7.78511		1655	19.9301	22.4427
1656	7.80656	7.27803		1656	14.9476	4.67556
1657	7.72216	6.89027		1657	12.4563	9.35113
1658	7.77843	6.93004		1658	16.1932	15.8969
1659	7.60964	6.72125		1659	8.71941	9.35113
1660	7.98941	6.50251		1660	11.2107	19.6374
1661	7.98941	6.39314		1661	36.1233	40.2099
1662	8.38325	6.78091		1662	46.0883	62.6526
1663	10.8729	8.75949		1663	31.1408	31.7938
1664	10.9995	8.85892		1664	42.3514	59.8472
1665	11.3652	9.24669		1665	36.1233	28.9885
1666	11.3652	9.19697		1666	13.7019	9.35113
1667	11.8997	9.49525		1667	24.9126	17.7671
1668	12.5468	9.91285		1668	8.71941	8.41602
1669	13.5454	9.75376		1669	16.1932	9.35113
1670	12.7999	9.06771		1670	46.0883	21.5076
1671	12.5468	8.74955		1671	22.4213	13.0916
1672	12.1529	8.36178		1672	39.8602	38.3396
1673	11.6325	7.92431		1673	37.3689	31.7938
1674	11.5059	7.70557		1674	24.9126	37.4045
1675	10.5353	7.16866		1675	23.667	27.1183
1676	10.3103	6.94992		1676	36.1233	26.1832
1677	9.91644	6.53233		1677	7.47378	4.67556
1678	7.10327	4.21569		1678	6.22815	7.4809
1679	6.73755	4.03672		1679	18.6845	19.6374
1680	6.10459	3.38051		1680	1.24563	2.80534
1681	5.80921	3.1916		1681	4.98252	0.935113
1682	5.16218	2.83366		1682	12.4563	8.41602
1683	4.21976	2.21721		1683	0	4.67556
1684	2.8835	2.14762		1684	3.73689	4.67556
1685	2.85537	2.34647		1685	12.4563	12.1565
1686	3.10856	2.56521		1686	3.73689	6.54579
1687	3.20702	2.63481		1687	2.49126	6.54579
1688	3.27735	2.67458		1688	13.7019	8.41602
1689	3.26328	2.71435		1689	7.47378	5.61068
1690	3.83998	3.26119		1690	0	0.935113
1691	3.96658	3.38051		1691	7.47378	10.2862
1692	4.17756	3.62907		1692	7.47378	8.41602
1693	5.00745	4.63329		1693	12.4563	13.0916
1694	5.3169	4.65317		1694	9.96504	12.1565
1695	5.62635	4.86197		1695	9.96504	3.74045
1696	6.41404	5.5679		1696	7.47378	11.2214
1697	6.72349	5.85624		1697	23.667	39.2747
1698	7.52524	6.50251		1698	3.73689	3.74045
1699	7.56744	6.9897		1699	4.98252	12.1565
1700	7.65183	7.07919		1700	31.1408	20.5725
1701	7.75029	7.23827		1701	4.98252	4.67556
1702	8.10194	7.75529		1702	8.71941	4.67556
1703	8.2426	8.10328		1703	29.8951	39.2747
1704	8.95996	8.81915		1704	17.4388	12.1565
1705	9.57886	9.73388		1705	13.7019	10.2862
1706	9.70545	9.77365		1706	7.47378	13.0916
1707	9.80391	9.85319		1707	7.47378	7.4809
1708	10.0852	10.1216		1708	13.7019	14.0267
1709	9.77578	9.96255		1709	16.1932	22.4427
1710	9.45226	9.6941		1710	13.7019	20.5725
1711	8.36919	8.67995		1711	33.632	31.7938
1712	7.98941	8.32201		1712	27.4039	37.4045
1713	7.25798	7.66579		1713	9.96504	11.2214
1714	8.49578	8.53081		1714	8.71941	19.6374
1715	8.53798	8.46121		1715	28.6495	35.5343
1716	8.14414	8.08339		1716	11.2107	7.4809
1717	8.42546	8.25241		1717	0	2.80534
1718	8.35513	8.09333		1718	11.2107	3.74045
1719	7.67997	7.37746		1719	1.24563	0
1720	7.51118	6.7809		1720	2.49126	1.87023
1721	7.39865	6.73119		1721	32.3864	37.4045
1722	7.37052	6.70136		1722	7.47378	4.67556
1723	6.20305	5.3591		1723	1.24563	2.80534
1724	6.09053	5.34916		1724	16.1932	28.0534
1725	6.32965	5.57784		1725	8.71941	5.61068
1726	6.79382	6.14457		1726	3.73689	3.74045
1727	7.06107	6.3832		1727	18.6845	33.6641
1728	6.99074	6.40308		1728	2.49126	1.87023
1729	5.51382	5.14036		1729	2.49126	11.2214
1730	5.41536	5.02105		1730	6.22815	7.4809
1731	5.51382	5.16025		1731	0	0
1732	4.79646	4.683		1732	4.98252	1.87023
1733	4.64174	4.56369		1733	7.47378	11.2214
1734	5.42942	5.12047		1734	8.71941	9.35113
1735	4.81052	4.6134		1735	0	0.935113
1736	4.78239	4.63328		1736	9.96504	6.54579
1737	4.59953	4.52391		1737	2.49126	5.61068
1738	4.97931	5.24973		1738	1.24563	3.74045
1739	5.17623	5.36904		1739	7.47378	9.35113
1740	5.07777	5.2199		1740	4.98252	9.35113
1741	4.85272	4.85202		1741	12.4563	15.8969
1742	4.78239	4.69294		1742	4.98252	12.1565
1743	5.03558	4.83214		1743	4.98252	10.2862
1744	5.27469	4.8222		1744	11.2107	14.0267
1745	5.26063	4.74265		1745	16.1932	14.0267
1746	5.1903	4.63329		1746	11.2107	9.35113
1747	5.31689	4.38472		1747	7.47378	8.41602
1748	5.35909	4.24552		1748	13.7019	21.5076
1749	4.52921	3.66885		1749	9.96504	7.4809
1750	4.89492	4.02678		1750	12.4563	10.2862
1751	4.86679	4.01684		1751	18.6845	20.5725
1752	4.7402	3.95719		1752	9.96504	5.61068
1753	5.06371	4.07649		1753	1.24563	5.61068
1754	5.31689	4.24552		1754	11.2107	16.832
1755	6.23118	4.85202		1755	2.49126	2.80534
1756	6.25931	4.81225		1756	0	2.80534
1757	6.07645	4.72277		1757	11.2107	14.0267
1758	5.83733	4.55374		1758	7.47378	3.74045
1759	5.61228	4.62334		1759	6.22815	4.67556
1760	5.54195	4.71283		1760	21.1757	15.8969
1761	5.54195	4.73271		1761	4.98252	8.41602
1762	5.28876	4.92162		1762	16.1932	9.35113
1763	5.33096	5.09065		1763	11.2107	7.4809
1764	5.40129	5.23979		1764	1.24563	0.935113
1765	5.03558	5.20001		1765	1.24563	7.4809
1766	5.07778	5.11053		1766	13.7019	22.4427
1767	5.28876	5.26961		1767	3.73689	7.4809
1768	5.20437	5.12047		1768	1.24563	7.4809
1769	4.93712	4.97133		1769	2.49126	2.80534
1770	4.33229	4.73271		1770	2.49126	3.74045
1771	5.58414	5.7568		1771	0	0.935113
1772	6.00612	6.12468		1772	31.1408	25.2481
1773	6.31557	6.5025		1773	3.73689	0.935113
1774	7.17359	7.48682		1774	12.4563	9.35113
1775	7.96127	8.36178		1775	18.6845	30.8587
1776	8.79116	9.11742		1776	3.73689	7.4809
1777	11.0276	11.3744		1777	12.4563	17.7671
1778	12.4764	13.2237		1778	33.632	31.7938
1779	13.6017	14.3473		1779	11.2107	17.7671
1780	16.232	16.7037		1780	21.1757	18.7023
1781	17.1182	17.6681		1781	54.8077	49.561
1782	17.5261	17.8968		1782	61.0359	59.8472
1783	17.9621	18.1851		1783	47.3339	54.2366
1784	17.8355	18.1056		1784	129.546	95.3815
1785	17.5683	17.9266		1785	124.563	121.565
1786	16.2742	16.9025		1786	99.6504	86.9655
1787	16.007	16.6639		1787	168.16	167.385
1788	16.2039	16.9224		1788	68.5097	64.5228
1789	15.374	15.7691		1789	39.8602	28.9885
1790	14.6004	14.9041		1790	27.4039	65.4579
1791	13.8971	14.1981		1791	6.22815	6.54579
1792	11.9982	12.1499		1792	4.98252	2.80534
1793	10.5353	10.2409		1793	7.47378	8.41602
1794	9.41007	9.07765		1794	0	4.67556
1795	6.94854	6.85049		1795	8.71941	12.1565
1796	6.10459	6.16445		1796	11.2107	12.1565
1797	5.40129	5.71703		1797	7.47378	0
1798	4.26196	4.76253		1798	3.73689	3.74045
1799	4.26196	4.66311		1799	33.632	28.0534
1800	4.09317	4.45431		1800	6.22815	4.67556
1801	4.10723	4.45431		1801	2.49126	3.74045
1802	3.96658	4.32506		1802	33.632	32.729
1803	3.75559	3.89752		1803	17.4388	10.2862
1804	4.21976	3.83787		1804	8.71941	5.61068
1805	4.21976	3.71855		1805	8.71941	6.54579
1806	4.1635	3.59924		1806	2.49126	4.67556
1807	3.72746	3.0524		1807	0	0
1808	3.64306	3.00268		1808	14.9476	12.1565
1809	3.60086	2.9132		1809	1.24563	0.935113
1810	7.60964	8.12316		1810	3.73689	0
1811	8.01755	8.1331		1811	24.9126	17.7671
1812	8.63644	9.12737		1812	1.24563	0.935113
1813	9.94457	10.4		1813	3.73689	0.935113
1814	10.3243	10.6983		1814	0	2.80534
1815	10.5775	11.1457		1815	0	1.87023
1816	10.465	11.0264		1816	1.24563	0.935113
1817	10.4931	11.096		1817	68.5097	42.0801
1818	10.2681	10.9369		1818	6.22815	3.74045
1819	11.2949	11.9809		1819	8.71941	11.2214
1820	11.5059	12.2096		1820	9.96504	11.2214
1821	11.9279	12.4681		1821	11.2107	6.54579
1822	12.6733	12.8658		1822	13.7019	5.61068
1823	12.8562	12.9951		1823	8.71941	1.87023
1824	13.2782	13.3033		1824	1.24563	1.87023
1825	9.60698	7.91436		1825	6.22815	0.935113
1826	9.19907	7.71551		1826	51.0708	40.2099
1827	8.94589	7.02946		1827	23.667	9.35113
1828	7.86282	5.90594		1828	19.9301	25.2481
1829	7.46897	5.67726		1829	16.1932	16.832
1830	7.31425	5.2895		1830	7.47378	10.2862
1831	7.39864	5.54801		1831	17.4388	26.1832
1832	8.14414	6.54227		1832	27.4039	26.1832
1833	8.41139	6.83061		1833	9.96504	1.87023
1834	8.27073	7.28797		1834	21.1757	14.9618
1835	8.14413	7.28797		1835	19.9301	17.7671
1836	7.79249	7.13883		1836	4.98252	1.87023
1837	8.59424	8.76943		1837	2.49126	7.4809
1838	8.63644	8.91857		1838	16.1932	18.7023
1839	8.31292	8.67995		1839	39.8602	47.6908
1840	7.39864	7.99391		1840	24.9126	22.4427
1841	7.38457	8.04362		1841	26.1582	35.5343
1842	7.96127	8.68989		1842	8.71941	6.54579
1843	8.28479	8.86886		1843	6.22815	10.2862
1844	8.48171	8.90863		1844	24.9126	26.1832
1845	8.52391	8.99812		1845	7.47378	5.61068
1846	9.59291	9.12737		1846	7.47378	4.67556
1847	9.19906	8.36179		1847	18.6845	10.2862
1848	9.1006	8.32202		1848	9.96504	22.4427
1849	8.04566	6.9897		1849	39.8602	58.9121
1850	7.96127	6.82067		1850	44.8427	43.9503
1851	7.77841	6.69142		1851	6.22815	11.2214
1852	6.48435	4.94151		1852	3.73689	5.61068
1853	6.2593	4.63329		1853	34.8776	21.5076
1854	6.10458	4.4742		1854	8.71941	3.74045
1855	6.03425	4.7526		1855	6.22815	12.1565
1856	5.90765	4.5438		1856	21.1757	22.4427
1857	4.99338	3.57936		1857	4.98252	4.67556
1858	5.09184	3.81798		1858	2.49126	1.87023
1859	4.89491	3.74838		1859	1.24563	12.1565
1860	4.79645	3.62907		1860	1.24563	4.67556
1861	3.96657	3.46999		1861	0	0.935113
1862	3.62899	3.26119		1862	12.4563	7.4809
1863	3.36174	3.00268		1863	4.98252	1.87023
1864	3.71338	3.81798		1864	2.49126	6.54579
1865	3.68525	3.82793		1865	46.0883	38.3396
1866	3.67119	3.94724		1866	6.22815	2.80534
1867	3.60086	3.78815		1867	11.2107	9.35113
1868	3.58679	3.81798		1868	75.9834	56.1068
1869	3.60086	3.88758		1869	11.2107	10.2862
1870	4.6558	4.34494		1870	3.73689	4.67556
1871	4.69799	4.39466		1871	34.8776	41.145
1872	4.69799	4.31511		1872	2.49126	2.80534
1873	4.86679	4.17592		1873	1.24563	0.935113
1874	4.86679	4.12621		1874	16.1932	14.0267
1875	4.85272	4.08644		1875	1.24563	3.74045
1876	4.92305	4.12621		1876	3.73689	1.87023
1877	4.92305	4.09638		1877	18.6845	26.1832
1878	5.10591	4.27535		1878	1.24563	0
1879	4.17756	3.02257		1879	0	0
1880	4.1213	2.95297		1880	6.22815	8.41602
1881	4.10723	2.83366		1881	0	0.935113
1882	3.83998	2.72429		1882	2.49126	7.4809
1883	3.82591	2.66463		1883	32.3864	35.5343
1884	3.81185	2.62486		1884	13.7019	3.74045
1885	3.0101	2.17744		1885	12.4563	14.9618
1886	2.93977	2.15756		1886	23.667	34.5992
1887	3.10856	2.27687		1887	8.71941	7.4809
1888	3.5868	2.88337		1888	2.49126	3.74045
1889	4.06504	3.81798		1889	12.4563	8.41602
1890	5.48569	5.41875		1890	0	0.935113
1891	5.2325	5.39887		1891	0	0.935113
1892	5.42942	5.44858		1892	12.4563	14.0267
1893	5.55602	5.39887		1893	1.24563	2.80534
1894	6.55469	6.31359		1894	8.71941	8.41602
1895	7.0892	6.77095		1895	53.5621	35.5343
1896	7.49711	7.32774		1896	46.0883	28.9885
1897	9.17094	8.8788		1897	84.7028	67.3281
1898	9.94457	9.63444		1898	16.1932	13.0916
1899	9.98676	9.72392		1899	9.96504	1.87023
1900	10.7041	10.569		1900	8.71941	9.35113
1901	11.309	11.2949		1901	17.4388	28.9885
1902	12.0685	11.8815		1902	26.1582	25.2481
1903	12.9969	13.3033		1903	13.7019	23.3778
1904	14.0659	13.8402		1904	58.5446	57.0419
1905	14.6707	14.1583		1905	29.8951	28.9885
1906	15.4021	14.6157		1906	2.49126	2.80534
1907	15.3881	14.7151		1907	33.632	49.561
1908	15.3459	14.7549		1908	13.7019	36.4694
1909	14.6004	14.3274		1909	38.6145	34.5992
1910	14.1643	13.9794		1910	83.4572	54.2366
1911	13.7986	13.5121		1911	57.299	41.145
1912	12.4483	12.2792		1912	63.5271	69.1984
1913	11.7169	11.5534		1913	39.8602	23.3778
1914	11.7028	11.4738		1914	11.2107	9.35113
1915	11.2949	10.5392		1915	9.96504	4.67556
1916	10.7604	9.77364		1916	13.7019	14.9618
1917	9.84611	9.13731		1917	6.22815	7.4809
1918	7.65183	6.62181		1918	4.98252	4.67556
1919	6.07646	5.19007		1919	36.1233	31.7938
1920	4.21976	3.36062		1920	3.73689	3.74045
1921	4.02284	3.34074		1921	1.24563	2.80534
1922	4.07911	3.34074		1922	39.8602	31.7938
1923	3.86812	3.16177		1923	6.22815	1.87023
1924	3.69933	2.67458		1924	6.22815	3.74045
1925	3.5868	2.54532		1925	3.73689	6.54579
1926	3.69933	2.57515		1926	3.73689	3.74045
1927	3.31955	2.19733		1927	6.22815	6.54579
1928	3.31955	2.21721		1928	28.6495	13.0916
1929	3.41801	2.25699		1929	16.1932	6.54579
1930	2.9257	2.11779		1930	1.24563	2.80534
1931	2.84131	2.10785		1931	34.8776	20.5725
1932	2.99603	2.2371		1932	2.49126	2.80534
1933	3.17889	2.35641		1933	3.73689	0.935113
1934	3.26328	2.35641		1934	3.73689	1.87023
1935	3.0523	2.24704		1935	2.49126	2.80534
1936	2.64438	1.69025		1936	0	2.80534
1937	2.3912	1.60077		1937	9.96504	6.54579
1938	2.33493	1.55106		1938	0	0
1939	2.47559	1.55106		1939	8.71941	3.74045
1940	2.53186	1.58088		1940	11.2107	6.54579
1941	2.40526	1.46157		1941	7.47378	1.87023
1942	2.46153	1.50134		1942	1.24563	3.74045
1943	2.43339	1.46157		1943	28.6495	25.2481
1944	2.29274	1.43174		1944	8.71941	3.74045
1945	2.51779	1.73997		1945	0	0.935113
1946	2.63032	1.88911		1946	13.7019	9.35113
1947	2.47559	1.83939		1947	7.47378	4.67556
1948	3.40394	2.89331		1948	2.49126	1.87023
1949	3.44614	3.02257		1949	8.71941	0.935113
1950	4.02284	3.41033		1950	1.24563	0.935113
1951	3.72745	3.35068		1951	1.24563	0.935113
1952	3.81185	3.34073		1952	18.6845	21.5076
1953	3.89625	3.43022		1953	4.98252	6.54579
1954	3.75559	3.5893		1954	4.98252	6.54579
1955	3.75559	3.60919		1955	48.5796	61.7175
1956	3.86811	3.73844		1956	7.47378	13.0916
1957	3.96657	3.94724		1957	12.4563	11.2214
1958	3.98064	3.93729		1958	7.47378	1.87023
1959	3.98064	3.89752		1959	3.73689	1.87023
1960	3.85405	3.69867		1960	3.73689	0.935113
1961	3.74152	3.60919		1961	17.4388	18.7023
1962	3.71339	3.49982		1962	2.49126	2.80534
1963	2.58812	2.42601		1963	1.24563	1.87023
1964	2.48966	2.33653		1964	0	2.80534
1965	1.94109	1.95871		1965	1.24563	0
1966	2.40526	2.40613		1966	0	0
1967	2.349	2.38624		1967	12.4563	18.7023
1968	2.36307	2.46578		1968	4.98252	4.67556
1969	2.23647	2.42601		1969	1.24563	0
1970	2.19427	2.38624		1970	6.22815	11.2214
1971	2.20834	2.36635		1971	0	4.67556
1972	2.36307	2.42601		1972	1.24563	8.41602
1973	2.36307	2.4459		1973	23.667	16.832
1974	2.3912	2.50555		1974	3.73689	4.67556
1975	2.9679	3.5893		1975	0	3.74045
1976	3.08043	3.69867		1976	9.96504	9.35113
1977	3.20702	3.87764		1977	6.22815	5.61068
1978	4.51515	5.72698		1978	3.73689	0.935113
1979	4.8246	5.95566		1979	8.71941	11.2214
1980	5.26064	6.3136		1980	0	0
1981	5.66855	6.79084		1981	1.24563	1.87023
1982	6.10459	7.20843		1982	29.8951	25.2481
1983	6.97667	7.75528		1983	1.24563	0.935113
1984	10.0008	10.9966		1984	1.24563	2.80534
1985	10.5775	11.5434		1985	9.96504	24.3129
1986	11.2527	12.5477		1986	8.71941	5.61068
1987	12.1388	13.6016		1987	19.9301	17.7671
1988	12.8843	14.5064		1988	41.1058	30.8587
1989	13.9393	15.5404		1989	26.1582	17.7671
1990	14.6285	15.7094		1990	37.3689	37.4045
1991	14.5863	15.7094		1991	134.528	86.9655
1992	14.7551	15.8188		1992	21.1757	29.9236
1993	15.2193	16.5943		1993	56.0534	58.9121
1994	15.3459	16.9821		1994	23.667	26.1832
1995	15.2474	17.2108		1995	17.4388	23.3778
1996	15.2896	17.9664		1996	34.8776	44.8854
1997	14.8254	17.7676		1997	56.0534	49.561
1998	14.0377	17.4593		1998	4.98252	6.54579
[truncated: 4,787 more rows]

## Sheet: Figure2d
Figure 2d
NT #1	NT #1	NT #2	NT #2
CP/XP overlap	CP non-overlap	CP/XP overlap	CP non-overlap
0.215413	0.0357561	0.465048	0.0350917
0.168705	0.0499869	0.273118	0.0586079
0.429732	0.0530803	0.174967	0.0359178
0.160682	0.0292274	0.365907	0.0784737
0.231062	0.0498732	0.255572	0.0180043
0.223478	0.11311	0.194297	0.119205
0.207979	0.0878644	0.155261	0.0736289
0.20237	0.0266468	0.169349	0.0926739
0.277381	0.0622203	0.263137	0.0556532
0.14785	0.060097	0.0866406	0.0144532
0.269716	0.0579497	0.665255	0.0729365
0.274336	0.0472586	0.1412	0.0367071
0.199746	0.00644092	0.212012	0.075333
0.195316	0.0293118	0.467259	0.0537795
0.252963	0.0315872	0.323214	0.048763
0.310076	0.0236122	0.0973874	0.0190478
0.421643	0.0173415	0.204728	0.020763
0.337709	0.0470467	0.177185	0.0880455
0.387004	0.0545034	0.14241	0.0622681
0.153913	0.0708669	0.196415	0.0380281
0.121431	0.0608343	0.218561	0.0716619
0.233004	0.0569512	0.246671	0.0513188
0.171872	0.0410218	0.368311	0.0853138
0.192474	0.0791503	0.119939	0.0301917
0.147356	0.0390243	0.391788	0.0235279
0.373861	0.046469	0.174295	-0.0122189
0.257518	0.0778988	0.282711	0.0314452
0.144045	0.0926534	0.201926	0.0890717
0.298577	0.0576236	0.249738	0.0486383
0.200846	0.033093	0.16813	0.0375025
0.177956	0.022179	0.867078	0.082655
0.141345	0.0488866	0.249121	0.0651477
0.270227	0.0480717	0.299664	0.0691948
0.16437	0.0917556	0.143115	0.129593
0.225757	0.0668235	0.29417	0.0447845
0.276021	0.0193954	0.498241	0.0823784
0.148486	0.0588227	0.201507	0.0295414
0.293583	0.0609766	0.269951	0.0347065
0.239045	0.0553847	0.281605	0.0717021
0.176485	0.0854229	0.175991	0.0669497
0.142916	0.0304621	0.195396	0.0283256
0.266301	0.0594368	0.230966	0.0524223
0.331985	0.00388191	0.347965	0.0387198
0.121653	0.0192186	0.262715	0.0177356
0.168638	0.0128026	0.352032	0.0687711
0.292745	0.0119583	0.534487	0.0671865
0.11051	0.107401	0.53977	0.0535959
0.284457	0.0168923	0.164471	0.0226129
0.333732	0.0328817	0.210243	0.0479379
0.195045	0.0169169	0.247977	0.0827588
0.201059	0.052845	0.191745	0.0507177
0.304898	0.080682	0.147448	0.0999143
0.211669	0.0881797	0.120203	0.0353401
0.238043	0.0447859	0.153668	0.0457351
0.194673	0.075406	0.370598	0.0825046
0.227763	0.0449798	0.277872	0.0654435
0.164306	0.0541934	0.208875	0.0269322
0.242043	0.0348512	0.36564	0.056739
0.213454	0.0444327	0.157693	0.105759
0.0904223	0.0560584	0.252541	0.0348829
0.119749	0.0332169	0.112735	0.0776
0.392214	0.0521632	0.191434	0.0468336
0.170048	0.0646337	0.133607	0.0779871
0.448779	0.0849331	0.241533	-0.00220811
0.28748	0.0418242	0.159304	0.0290121
0.119415	0.0256289	0.238634	0.0753063
0.364831	0.0370208	0.181305	0.11663
0.158513	0.0427278	0.513109	0.0719033
0.177031	0.0426981	0.374278	0.0536308
0.336049	0.0571742	0.522502	0.0599924
0.216046	0.036379	0.167267	0.0134971
0.287525	0.0465246	0.319431	0.0499002
0.137131	0.0549044	0.0576143	0.0335649
0.227134	0.0470101	0.240718	0.0590758
0.343204	0.0532412	0.203994	0.0696672
0.389304	0.038194	0.151298	0.0494661
0.396796	0.050585	0.128997	0.0748469
0.255075	0.0245593	0.444675	0.0307765
0.342388	0.0291366	0.16121	0.0590065
0.559241	0.0504246	0.24565	0.0580052
0.311405	0.0458838	0.124726	0.116257
0.144654	0.0460782	0.190906	0.0964226
0.175944	0.0418679	0.753577	0.0307893
0.172665	0.0357628	0.293405	0.0802128
0.24769	0.0246713	0.229705	0.0823024
0.18475	0.0998768	0.200518	0.0175415
0.250719	0.0716013	0.18114	0.048373
0.22665	0.0706236	0.138034	-0.0090798
0.259966	0.031532	0.279201	0.0260082
0.331621	0.026913	0.342315	0.0512864
0.133178	0.0484959	0.209355	0.051155
0.187873	0.0566835	0.185867	0.0782677
0.252374	0.0401352	0.299889	0.0863452
0.139452	0.0330947	0.182397	0.0153205
0.287712	0.0396375	0.774475	0.0755104
0.175789	0.0328869	0.453309	0.0219868
0.317312	0.0624308	0.26342	0.0763675
0.25021	0.0537486	0.153696	0.0478859
0.387039	0.0877295	0.330782	0.0466901
0.174608	0.103113	0.374233	0.0683375
0.149155	0.0485593	0.348636	0.0878468
0.389202	0.0125421	0.170004	0.0688186
0.235831	0.0392819	0.184805	0.021504
0.37615	0.0538294	0.217257	0.0591147
0.402846	0.0896015	0.310813	0.0493445
0.295263	0.0126045	0.171428	0.108587
0.425131	0.00684493	0.372828	0.0507617
0.267889	0.049857	0.178381	0.0538178
0.443165	0.00681919	0.214782	0.0512643
0.160005	0.0340369	0.243756	0.113947
0.184698	0.0285209	0.191906	0.0430285
0.162384	0.0222783	0.302553	0.0758124
0.315696	0.0763291	0.204674	0.0157083
0.324482	-0.0132608	0.130025	0.0663186
0.347114	0.0798275	0.302339	0.0614446
0.341963	0.00917155	0.211301	0.0587828
0.285937	0.105606	0.138702	0.0666857
0.321307	0.0230554	0.161061	0.050764
0.224586	0.122711	0.377004	0.0243054
0.311209	0.0591992	0.61851	0.0745701
0.307295	0.0375556	0.165658	0.0549042
0.180069	0.0988683	0.123416	0.0664597
0.169496	0.0577662	0.346206	0.0561664
0.380447	0.00508988	0.308215	0.0551164
0.145223	0.0682599	0.500802	0.052909
0.140911	0.0128458	0.148708	0.0363676
0.296568	0.0421067	0.205283	0.0261898
0.286902	0.0697597	0.201998	0.0781348
0.159668	0.104241	0.134731	0.0398723
0.215578	0.0778316	0.236814	0.0554536
0.23659	0.0258542	0.200202	0.0496813
0.248666	0.0493391	0.327937	0.0504135
0.229838	0.0478067	0.182702	-0.000575668
0.294325	-0.00289559	0.18012	0.100135
0.0981082	0.0347197	0.303408	0.0552196
0.192392	0.0589894	0.15752	0.0391637
0.21716	0.0315429	0.346542	0.0544591
0.314888	0.0329519	0.119503	0.0439223
0.270928	0.0418087	0.264877	0.031576
0.19756	0.0400997	0.331934	0.0549761
0.304797	0.0130643	0.317658	0.0211393
0.387096	0.0363346	0.150427	0.00902533
0.567153	0.022932	0.478073	0.0400792
0.173494	0.0265108	0.350613	0.0106379
0.153757	0.0623991	0.657695	0.0702862
0.195621	0.0730985	0.510251	0.0887156
0.406261	0.0592471	0.517643	0.0618048
0.225287	0.0473719	0.410781	0.01485
0.300527	0.130745	0.158073	0.0369997
0.165115	0.00762673	0.144905	0.048554
0.304209	0.0581325	0.434995	0.0767229
0.2736	0.04001	0.641445	0.0325989
0.157623	0.0360964	0.263312	0.0456429
0.26699	0.0577501	0.205218	0.0555545
0.229743	0.0734089	0.241254	0.0758333
0.162813	0.0424727	0.156379	0.09257
0.338387	0.0204136	0.184514	0.0626978
0.363669	0.0803012	0.225285	0.056083
0.202355	0.0395978	0.150149	0.0254288
0.173337	0.0576228	0.357728	0.0779049
0.258845	0.092369	0.396034	0.100571
0.482327	0.0221465	0.229165	0.0710496
0.440148	0.0386192	0.0928311	0.0240769
0.246751	0.01945	0.286044	0.106219
0.237099	0.00910964	0.367466	0.0706347
0.251542	0.0778953	0.184163	0.0267858
0.316038	0.0336777	0.0449237	0.0488039
0.317082	0.0449047	0.239683	0.0218895
0.291939	0.0216079	0.331652	0.0767237
0.234076	0.0389441	0.234952	0.0368927
0.380679	0.0641323	0.203163	0.0308717
0.155931	0.0403775	0.135447	0.0745665
0.377551	0.0580742	0.181803	0.129548
0.335813	0.0745544	0.297355	0.0091188
0.246572	0.0162857	0.439398	0.0482633
0.404976	-0.0113038	0.148764	0.0949072
0.142383	0.0379914	0.301671	0.0355942
0.39251	0.0655361	0.266853	0.0629149
0.297958	0.0385123	0.221334	0.0302691
0.172268	0.0682198	0.374989	0.0575091
0.164918	0.00376331	0.120905	0.0151916
0.141161	0.0497535	0.177851	0.00919121
0.179	0.0406047	0.310893	0.0335835
0.263447	0.0264286	0.296169	0.0628078
0.511323	0.0616807	0.314942	0.0798512
0.371331	0.0173989	0.265701	0.0494256
0.232352	0.0476658	0.220303	0.064092
0.347344	0.0687505	0.324999	0.112447
0.226683	0.112319	0.147573	0.099984
0.199217	0.0416684	0.374813	0.0296182
0.336105	0.0470486	0.463493	0.120363
0.131847	0.01509	0.150841	0.0521247
0.141488	0.0431137	0.262216	0.0414262
0.174869	0.0368471	0.370138	0.0463217
0.159703	0.0338577	0.306264	0.066163
0.163058	0.0621809	0.24735	0.0261683
0.326851	0.0416859	0.220053	0.0681499
0.172797	0.0535577	0.184113	0.071985
0.24072	0.0684101	0.172751	0.0315761
0.324533	0.0584053	0.189804	0.0526147
0.338401	0.0453931	0.462695	0.0399613
0.332836	0.078908	0.229003	0.0353225
0.144116	0.127155	0.486898	0.0900253
0.231394	0.0994825	0.283922	0.0243955
0.387662	0.0595878	0.471383	0.0547373
0.260624	0.0391509	0.261021	0.060297
0.146266	0.0244692	0.107825	0.0267897
0.21384	0.038446	0.146149	0.0424383
0.142664	0.034074	0.17574	0.0330901
0.236424	0.0486564	0.211975	0.06621
0.197658	0.0737662	0.14135	0.0297483
0.127671	0.014226	0.164241	0.0658437
0.160344	0.061665	0.172639	0.103012
0.405381	0.108694	0.249175	0.0433295
0.189477	0.0735602	0.243065	0.0626033
0.271925	0.0380773	0.330394	0.053114
0.157888	0.0636159	0.192185	0.0563912
0.335057	0.0507208	0.168364	0.00938659
0.30761	0.0165965	0.753081	0.0308799
0.284969	0.0523637	0.437649	0.144855
0.275056	0.0452112	0.294796	0.0620578
0.344406	0.0463637	0.508565	0.0584588
0.305867	0.0462903	0.273834	0.0925116
0.131301	0.0210514	0.254797	0.05874
0.116056	0.041198	0.434864	0.12621
0.374974	0.0102002	0.440214	-0.00403267
0.452125	0.0733246	0.347743	0.0348029
0.192542	0.0153489	0.113256	0.0686938
0.168792	0.0825535	0.302615	0.0634099
0.207472	0.0766126	0.275845	0.0715309
0.221753	0.0446702	0.214655	0.0505228
0.253734	0.0495573	0.393368	0.088997
0.482376	0.0526748	0.136215	0.0879054
0.281777	0.0473013	0.321486	0.0901545
0.322165	0.0464641	0.205917	0.0741759
0.166315	0.0714283	0.194857	0.100595
0.136951	0.0179288	0.233074	0.0341517
0.1608	0.0694544	0.137813	0.0569518
0.243175	0.0245318	0.29421	0.0499454
0.292266	0.103655	0.152915	0.0351622
0.19589	0.0678555	0.368267	0.0929748
0.203937	0.0488193	0.203802	0.0500152
0.470416	0.0530339	0.0932862	0.0963846
0.16435	0.0673535	0.139479	0.0324883
0.181277	0.0272775	0.137616	0.106735
0.199678	0.0511471	0.25026	0.0526933
0.566958	0.0586911	0.230779	0.0645931
0.139868	0.0277745	0.34761	0.054621
0.270554	0.056664	0.174686	0.00608379
0.216034	0.0774815	0.354944	0.11774
0.174512	0.0350069	0.132574	0.0599726
0.233561	0.0629063	0.348565	0.0125273
0.157561	0.0835537	0.180795	0.0939738
0.267832	0.0930623	0.244541	0.0675617
0.124451	0.0213893	0.366947	0.0148235
0.441021	0.00994166	0.49201	0.0171311
0.391598	0.0389602	0.212721	0.0380347
0.398972	0.0132744	0.21213	0.0351688
0.213739	0.091255	0.217396	0.0636409
0.185043	0.0711951	0.272225	0.0258877
0.24109	0.0201408	0.329233	0.161709
0.288554	0.0535435	0.202576	0.0405435
0.30941	0.0244221	0.199662	0.126042
0.175617	0.0459487	0.253604	0.0321325
0.436398	0.0687975	0.467308	0.04303
0.245249	0.046026	0.164801	0.0962356
0.156344	0.036591	0.411475	0.0616302
0.120096	0.0436707	0.196101	0.0450657
0.246578	0.035988	0.374708	0.0174549
0.305221	0.0536605	0.26074	0.081109
0.258076	0.0596949	0.119579	0.0856733
0.1403	0.0648985	0.281364	0.104002
0.150401	0.0813681	0.235192	0.0848743
0.343616	0.0519084	0.197633	0.0205609
0.314967	0.0591816	0.44289	0.0593915
0.156538	0.0591573	0.339314	0.0193174
0.159352	0.067722	0.301855	0.0427104
0.236406	0.0415959	0.140944	0.024436
0.24527	-0.0185889	0.372298	0.0811189
0.10628	0.0537348	0.192598	0.0720602
0.105804	0.0694973	0.446011	0.015031
0.452201	0.0849759	0.259835	0.0351772
0.390287	0.0581805	0.282832	0.0231678
0.133141	0.0294774	0.166501	0.0391066
0.292572	0.014371	0.474295	0.0716353
0.165226	0.0513654	0.221939	0.0521015
0.209853	0.0559253	0.13088	0.0697767
0.527521	0.050141	0.598892	0.0909638
0.194263	0.0203906	0.141886	0.060271
0.225396	0.0286072	0.423143	0.0685302
0.34509	0.0454179	0.255314	0.0622914
0.3821	0.0970225	0.212757	0.102218
0.322319	0.0591177	0.177906	0.0522217
0.290755	0.0241403	0.332179	0.105306
0.499637	0.0415069	0.312181	0.0595088
0.165469	0.0632935	0.498881	0.0816434
0.178742	0.0599999	0.446181	0.0460952
0.296075	0.0306262	0.318881	0.0469885
0.245651	0.122598	0.205449	0.0324768
0.217194	0.0413414	0.211731	0.0674151
0.180853	0.00755942	0.274638	0.0506053
0.258961	0.0665865	0.27422	0.0386147
0.446809	0.0188806	0.283788	0.0764625
0.724988	0.0527083	0.1726	0.13463
0.523499	0.0694248	0.316249	0.0367266
0.401945	0.0632738	0.717405	0.00564367
0.305669	0.0114597	0.122338	-0.0148453
0.295652	0.120454	0.277892	0.0701173
0.605574	0.0332959	0.350179	0.102525
0.163789	0.0620303	0.313059	0.0695866
0.16477	0.0414361	0.313578	0.0542756
0.169089	0.0386136	0.47972	0.0634339
0.393467	0.0366292	0.394421	0.0361447
0.226713	0.0755694	0.11162	0.0326946
0.261049	0.0158997	0.1899	0.0581086
0.309186	0.0214484	0.573708	0.0767492
0.226651	0.039388	0.124394	0.0539491
0.229702	0.0838332	0.417334	0.0245251
0.235745	0.0526737	0.276669	0.0262735
0.256001	0.0458028	0.280002	0.00138762
0.188272	0.0605038	0.0945246	0.0444238
0.332044	0.0533104	0.572515	0.0632715
0.126072	0.0428189	0.456126	-0.0219236
0.256974	0.0191244	0.161726	0.0742451
0.132079	0.0500098	0.235495	0.0855408
0.493959	0.0316414	0.46684	0.0586961
0.160408	0.0451268	0.423167	0.071103
0.294599	0.0371371	0.341886	0.0805558
0.353193	0.0624057	0.162878	0.0655854
0.156395	0.0307818	0.154484	0.111214
0.183061	0.0302737	0.464099	0.0106486
0.316248	0.00546126	0.21632	0.0271667
0.162567	0.0766281	0.48928	-0.00890204
0.150334	0.0620992	0.163217	0.0743456
0.230948	0.0429257	0.199612	0.0292791
0.32256	0.0136559	0.485131	0.0119767
0.281118	0.0530922	0.166287	0.0883748
0.627133	0.0789395	0.243375	0.0351363
0.21231	0.0477142	0.127373	0.00293318
0.124441	0.023668	0.430174	0.0406321
0.112467	0.0949168	0.31545	0.0570363
0.309289	0.0399581	0.268428	0.0480584
0.173226	0.06829	0.143253	0.0930119
0.23482	0.0603369	0.154027	0.0216278
0.256137	0.0435519	0.190198	0.053795
0.276394	0.0513287	0.373434	0.0812358
0.406634	0.0399281	0.313889	0.0371217
0.448903	0.0481953	0.43959	0.0123695
0.303549	0.008622	0.380792	0.0635502
0.164268	0.0589746	0.167159	0.0411161
0.275376	0.0845533	0.355426	0.0700318
0.246247	0.0979881	0.38669	0.0914987
0.148304	0.0521893	0.37785	0.0342261
0.254832	0.0437564	0.275166	0.0170968
0.346162	0.0513613	0.364108	0.0304227
0.363388	0.0431612	0.135759	0.0821171
0.288828	0.0427804	0.390092	0.0546058
0.457667	0.0318141	0.51015	0.0194975
0.39014	0.0174199	0.144248	0.0728748
0.280307	0.0392073	0.211169	0.00963851
0.161625	0.0788273	0.203851	0.0199664
0.27771	0.0474554	0.331375	0.077934
0.365756	0.0256615	0.45323	0.0128706
0.351022	0.0323553	0.104202	0.0407783
0.349395	0.0382135	0.303542	0.0584241
0.779024	0.0643941	0.300096	0.0757314
0.105048	0.0366634	0.234924	0.0755457
0.351709	0.114765	0.311225	0.0625924
0.138087	0.0497717	0.344318	0.0379331
0.235195	0.00473128	0.14683	0.104949
0.211796	0.0660921	0.228747	0.0424777
0.416602	0.0339373	0.128265	0.0750019
0.139627	0.0276928	0.411296	0.0700558
0.351146	0.0390629	0.325401	0.0824876
0.512242	0.0264016	0.274848	0.0643792
0.162159	0.0749793	0.189967	0.0500354
0.452167	0.0490498	0.279797	0.0454379
0.263773	0.0407797	0.205065	0.0625636
0.344604	0.0536233	0.164282	0.0265193
0.257323	0.0424425	0.369211	0.076302
0.565118	0.0503995	0.345176	0.0320461
0.320618	0.12117	0.146198	0.0521788
0.372107	0.0594096	0.290231	0.0375537
0.442967	0.0759171	0.479741	0.0804492
0.364127	0.00541638	0.444203	0.0412231
0.45137	0.0724292	0.176256	0.0405209
0.173883	0.0190991	0.112083	0.00490999
0.236981	0.0246424	0.274469	0.0262766
0.272944	0.0832096	0.316158	0.0767212
0.204189	0.0357116	0.250386	0.0484103
0.171679	0.0583498	0.920933	0.0740458
0.284807	0.0397869	0.174197	0.0838283
0.286877	0.0550795	0.294499	0.0309088
0.139465	0.0751411	0.31281	0.00131894
0.182031	0.0437541	0.386427	0.0706767
0.260601	0.0702198	0.222688	0.0906243
0.204067	0.0564734	0.172237	0.0260642
0.153228	0.0238808	0.335897	-0.0155911
0.388947	0.0508335	0.199994	0.0613946
0.239115	0.0226241	0.281597	0.00528205
0.227359	0.0644875	0.319	0.0355794
0.328472	0.0301871	0.338894	0.0758795
0.132482	0.106238	0.29346	0.0055102
0.178896	0.0331602	0.3538	0.107953
0.134509	0.00709914	0.449659	0.0751945
0.168712	0.087538	0.565803	0.0975414
0.285791	0.0624102	0.17366	0.0628346
0.294189	0.0564174	0.426641	0.0285434
0.215796	0.0400884	0.154322	0.058824
0.168931	0.0163213	0.665657	0.0349184
0.489241	0.0409188	0.16569	0.0250947
0.28005	0.0624211	0.312793	0.0312575
0.26303	0.0161105	0.188219	0.0302713
0.29989	0.0831239	0.383012	0.105485
0.350231	0.00664344	0.247136	0.0469119
0.204974	0.070326	0.63606	0.0496316
0.193498	0.0720147	0.324117	0.040395
0.253122	0.0431021	0.154529	0.0447189
0.202649	0.0604814	0.270075	0.057095
0.174889	0.0617791	0.147806	0.0439974
0.648544	0.0118731	0.412898	0.0212108
0.232996	0.0268268	0.199624	0.0867327
0.127412	0.0245205	0.122854	0.0835627
0.325735	0.0334893	0.298653	0.0543096
0.33162	0.0194664	0.582296	0.0417492
0.197496	0.03972	0.409041	0.00799908
0.174916	0.0652169	0.295405	0.0297413
0.154378	0.0254825	0.428489	-0.0110896
0.193292	0.0264388	0.396148	0.0337859
0.216972	0.0244359	0.282279	0.0531401
0.161374	0.030549	0.382144	0.00127151
0.160207	0.0548705	0.223185	0.0147091
0.392213	0.0365902	0.197696	0.0306967
0.199678	0.041532	0.684281	0.0571441
0.180628	0.0368482	0.295001	0.11396
0.358818	0.0835762	0.347979	0.0576498
0.157077	0.0882655	0.187397	0.0677566
0.339679	-0.00109081	0.277936	0.01231
0.367303	0.107145	0.438899	0.0853222
0.191264	0.0548413	0.210254	0.0869529
0.316991	0.0328041	0.19989	0.0627599
0.197235	0.0287619	0.147591	0.0349504
0.235528	0.0189699	0.255815	0.0477374
0.209691	0.0548981	0.336093	0.0579159
0.285105	0.0403594	0.381565	0.0672707
0.17731	0.0124114	0.425877	0.0622122
0.181704	0.0845394	0.180784	0.0604032
0.19265	0.0775391	0.273646	0.0889427
0.19641	0.0591618	0.160599	0.0419762
0.314703	0.020836	0.239075	0.0731489
0.258465	0.00124084	0.369167	0.0449075
0.11732	0.0798407	0.111057	0.102992
0.445175	0.0227918	0.173662	0.0525877
0.208691	0.0759315	0.502443	0.0489566
0.375144	0.0240461	0.16168	0.0366207
0.294504	0.0326222	0.28924	0.0765111
0.226402	0.0523513	0.120031	0.0614632
0.265133	0.0509955	0.282709	0.113002
0.31139	0.0430188	0.292697	0.040834
0.254255	0.0573174	0.261606	0.0943796
0.48203	0.0695	0.265994	0.0733943
0.25605	0.0354642	0.271474	0.0669563
0.17725	0.0520495	0.204531	0.104055
0.189003	0.0338465	0.2007	0.0518191
0.518853	0.0289943	0.14951	0.0437865
0.389781	0.00394813	0.130141	0.0549319
0.219186	0.0348623	0.274997	0.109741
0.336479	0.065796	0.149147	0.0520621
0.301534	0.0515707	0.170371	0.0453033
0.210199	0.0357032	0.286916	0.00872486
0.165868	0.0454571	0.217016	0.0874536
0.384681	0.00929296	0.279895	0.0359518
0.209604	0.0603093	0.186505	0.0863891
0.17716	0.0418549	0.360094	0.0257148
0.242451	0.0202453	0.152852	0.0179829
0.304327	0.059566	0.147481	0.0206171
0.441238	0.0435418	0.230385	0.0618834
0.264254	0.0641029	0.117958	0.094891
0.256536	0.0422691	0.267109	0.0639324
0.203921	0.0596439	0.24893	0.0365567
0.437205	0.0641847	0.23553	0.0411142
0.323041	0.0520828	0.265063	0.0432319
0.213004	0.0470854	0.278116	0.06003
0.345736	0.0306139	0.525698	0.0637335
0.313224	0.0176155	0.205981	0.0533283
0.134283	0.0596795	0.300473	0.0964232
0.361088	-0.0212947	0.25155	0.0502668
0.24921	0.0652295	0.4022	0.077338
0.183764	0.0447253	0.342974	0.0865209
0.212189	0.0217329	0.182628	0.0446217
0.176595	0.02487	0.271663	0.00276975
0.331397	0.0181962	0.393807	0.103405
0.128297	0.0773056	0.166542	0.0307766
0.206081	0.0548263	0.226169	0.0400686
0.41306	-0.000952093	0.39272	0.0894814
0.168567	0.028832	0.10646	-0.0349139
0.256106	0.00341281	0.172927	0.027468
0.187323	0.0525766	0.316979	0.109571
0.416786	0.0909569	0.207567	0.036323
0.236827	-0.000427817	0.381483	0.0598485
0.175771	0.0148577	0.267328	0.0289488
0.131909	0.0676749	0.216224	0.0710434
0.168809	0.0344095	0.140164	0.0539073
0.210995	0.126042	0.467349	0.0783755
0.176934	0.0199442	0.186938	0.0364627
0.216579	0.0924241	0.177619	0.0204346
0.151133	0.0430485	0.115982	0.093896
0.202193	0.0641109	0.137352	0.0373335
0.147619	0.0977997	0.580677	0.0528927
0.256775	0.0649226	0.157635	0.0236575
0.296271	0.0853032	0.13648	0.0698289
0.232182	0.0352751	0.459621	0.00878582
0.398234	0.0421419	0.256221	0.0559925
0.14281	0.057387	0.239264	0.0702229
0.201485	0.0952345	0.256526	0.034036
0.206245	0.0346404	0.15387	0.0478748
0.104703	0.0450067	0.332303	0.0686954
0.170947	0.0599432	0.174471	0.0132751
0.334246	0.0652848	0.288785	0.0227081
0.497578	0.0180125	0.263859	0.0557836
0.231805	0.110518	0.3447	0.0391365
0.286453	0.047058	0.253757	0.040244
0.208989	0.0642413	0.216831	0.0219117
0.209314	0.051884	0.197036	0.0258932
0.165863	0.0525324	0.281147	0.0866305
0.215292	0.0869304	0.200673	0.00953577
0.374362	0.0532674	0.272494	0.0533949
0.184613	0.0310874	0.259141	0.0253808
0.236913	0.0379713	0.206732	0.0302317
0.272408	0.0650057	0.20128	0.0654794
0.217175	0.0648984	0.199614	0.0966254
0.176635	0.0412324	0.27138	0.0841382
0.284821	0.0602146	0.213966	0.105911
0.354465	-0.00131926	0.192834	0.0322151
0.351606	0.0233461	0.52323	0.135584
0.403368	0.0239243	0.295628	0.0577433
0.192323	0.0616067	0.209619	0.0423284
0.318176	0.0859836	0.331115	0.0613922
0.113364	0.0306467	0.456141	0.0594206
0.295809	0.00841156	0.361161	0.0417083
0.40267	0.0749781	0.160633	0.06352
0.704081	0.043559	0.104595	0.0597387
0.276417	0.0515263	0.223301	0.0514355
0.342576	0.0152554	0.321124	0.0235181
0.201736	0.0248908	0.126619	0.0386151
0.271897	0.0467243	0.160898	0.0410619
0.199702	0.0589767	0.21315	0.056113
0.506517	0.0786517	0.40632	0.0427859
0.37408	0.0815425	0.311255	0.0368843
0.194505	0.0482949	0.148381	0.0752875
0.184639	0.0308257	0.368084	0.0160632
0.380165	0.0346296	0.189421	0.0513312
0.235462	0.0695279	0.213217	0.0854814
0.320682	0.0702209	0.406492	0.0654042
0.256849	0.00273687	0.132638	0.0929796
0.319379	0.0262608	0.410688	0.0972859
0.155115	0.074904	0.214571	0.0538547
0.187069	-0.00463343	0.26862	0.0283301
0.233544	0.0186125	0.389769	0.0565189
0.27947	0.0317957	0.296968	0.052061
0.194875	0.0382237	0.210752	0.0234315
0.375524	0.080143	0.221024	0.0659024
0.200411	0.0396766	0.189115	0.0573506
0.183524	0.118566	0.276041	0.00749222
0.226546	0.0248245	0.0832835	0.0755107
0.190135	0.0632525	0.191801	0.0421338
0.369471	0.0446755	0.356047	0.0621704
0.174072	0.0607142	0.155099	0.0520021
0.294757	0.0360617	0.287598	0.111725
0.17683	0.0139912	0.38726	0.112761
0.299095	0.0762292	0.22572	0.0391985
0.159736	0.0549432	0.135998	0.0750573
0.305349	0.0640883	0.23575	0.0868605
0.306781	0.0648041	0.127295	0.0373426
0.586585	0.0720374	0.154597	0.0467278
0.170302	0.0828578	0.13948	0.0749272
0.243452	0.0782759	0.393301	0.064846
0.201232	0.0879977	0.0957958	0.0571446
0.267214	0.0487135	0.121133	0.0918457
0.0758699	0.0450236	0.132146	0.0381758
0.274184	0.0221201	0.154643	0.110892
0.367449	0.0600624	0.255498	0.0343554
0.355208	0.00182814	0.285513	0.0628219
0.308132	0.034922	0.307382	0.0351938
0.153092	0.0512261	0.332296	0.104635
0.232617	0.035556	0.505584	0.112815
0.290214	0.0306342	0.295212	0.086531
0.338967	0.0312308	0.16464	0.0416861
0.198471	0.0412552	0.577682	0.0937682
0.331806	0.00719043	0.718837	0.0874653
0.239557	0.0780462	0.517443	0.0650222
0.344591	0.0704151	0.146388	0.0973694
0.287478	0.0620484	0.252937	0.058712
0.239321	0.110842	0.43855	0.0308733
0.203298	0.0592996	0.378665	0.0430043
0.218018	0.028071	0.158554	0.04199
0.129989	0.0762849	0.545505	0.0727484
0.327884	0.0389175	0.163091	0.0147836
0.218546	0.0561499	0.276516	0.00448472
0.276652	0.027648	0.182157	0.0488944
0.298054	0.0434129	0.22692	0.0898235
0.232037	0.0433123	0.188219	0.00423395
0.405337	0.0212421	0.328321	0.0416488
0.389271	0.00784131	0.506952	0.0120486
0.158989	0.0880383	0.275609	0.0373389
0.313629	0.00885492	0.482827	0.0815496
0.119025	0.0125383	0.334015	0.0218781
0.251609	0.0284161	0.21951	0.00765546
0.177766	0.0628397	0.120049	0.0519774
0.16699	0.0878585	0.312784	0.00274039
0.298059	0.0027784	0.180874	0.0464075
0.137558	0.0687926	0.373563	0.0653671
0.262518	0.0462109	0.168622	0.0507601
0.264073	0.057772	0.159753	0.0966349
0.290658	0.0438711	0.154582	0.0485895
0.258224	0.0348343	0.288145	0.0552694
0.30956	0.0564394	0.13846	0.0354624
0.128235	0.0757074	0.519622	0.0501803
0.306103	0.0776436	0.384849	0.0477812
0.271748	0.0919325	0.171505	0.0644698
0.271835	0.00154348	0.211765	0.0486268
0.0922891	0.0381634	0.302589	0.0507989
0.654831	0.0301438	0.24329	0.0610049
0.473675	0.0301548	0.177885	0.0721614
0.292796	0.0229303	0.497283	0.0785367
0.470931	0.0663507	0.295437	0.0498471
0.204328	0.048889	0.26441	0.100378
0.252023	0.0642172	0.247739	-0.0148055
0.170209	0.0318266	0.160634	0.0165744
0.31793	0.0422324	0.234226	0.0382417
0.458705	0.053766	0.179795	0.0644265
0.191957	0.0288806	0.24527	0.0445742
0.298837	0.0241018	0.340582	0.0233287
0.134055	0.0513351	0.608614	0.0654292
0.14509	0.0217013	0.421463	0.0580789
0.341175	0.0582205	0.56677	0.0641395
0.278918	0.100373	0.324758	0.0206492
0.1832	0.0284191	0.279703	0.0363194
0.137664	0.0485911	0.256911	0.0173092
0.280854	0.0345099	0.297769	0.123102
0.208104	0.112239	0.203674	0.0424005
0.326031	0.0262555	0.359729	0.0169578
0.162199	0.0726231	0.140383	0.0725364
0.247146	0.0737521	0.226138	0.0740846
0.193239	0.0558168	0.421737	0.0540246
0.301513	0.0509744	0.138082	0.0356933
0.19688	0.0655957	0.521888	0.0714428
0.235062	0.0488121	0.308151	0.0814987
0.404577	0.020613	0.111216	0.0415501
0.139983	0.0140608	0.30899	0.0525289
0.226568	0.0487912	0.230377	0.119063
0.246875	0.0817866	0.398578	0.0450626
0.410086	0.0840254	0.266783	0.0441206
0.303127	0.0377331	0.317131	0.0399586
0.367113	0.00412414	0.15977	0.0568872
0.168094	0.0567589	0.14884	0.0510849
0.118167	0.04626	0.370408	0.0138225
0.203797	0.0564561	0.186711	0.0208437
0.184213	0.0653295	0.283997	0.0515271
0.187213	0.0196903	0.319838	0.0964662
0.133471	0.0488994	0.31335	0.0187095
0.213999	0.0305368	0.155954	0.063018
0.20275	0.049671	0.121004	0.0435444
0.160123	0.0599903	0.389782	0.0544696
0.148972	0.014151	0.395965	0.0699292
0.376898	0.0571749	0.271999	0.0282563
0.18625	0.0254629	0.400526	0.0473873
0.10617	0.0580302	0.159872	0.0711557
0.368529	0.0462442	0.279519	0.0667147
0.355145	0.0442056	0.0775453	0.0273143
0.282667	0.0225268	0.216531	0.0716338
0.152412	0.0812488	0.341695	0.0356077
0.144296	0.0183272	0.290871	0.0616424
0.417402	0.0330876	0.298263	0.075284
0.349344	0.0305002	0.207055	0.0985373
0.189649	0.0424322	0.407017	0.0974277
0.413912	0.0958991	0.316279	0.0393912
0.189781	0.000253964	0.378257	-0.00827495
0.139525	0.0604303	0.172241	0.0495336
0.354174	0.0229291	0.434634	0.103989
0.215749	0.0111845	0.407547	0.0187098
0.3985	0.0256124	0.22413	0.0347205
0.339649	0.000462013	0.220859	0.0341514
0.387275	0.0714162	0.284381	0.01624
0.236203	0.0413367	0.454818	0.0600171
0.203911	0.0203228	0.184863	0.085293
0.149509	0.0767187	0.151169	0.0252163
0.28348	0.081306	0.238658	0.0698627
0.293772	0.0284337	0.446612	0.0797395
0.252837	0.0758985	0.198091	0.0710679
0.297263	0.0499088	0.414298	0.0754232
0.253062	0.062279	0.147946	0.0572527
0.279214	0.0741345	0.134109	0.0564061
0.135486	0.0402915	0.356241	0.0813615
0.25153	0.0596716	0.141293	0.0179491
0.12389	0.0562446	0.158859	0.0574022
0.336433	0.0242208	0.178909	0.0725738
0.301025	0.061729	0.320866	0.0497543
0.252753	0.0186788	0.204193	0.103298
0.149434	0.0750866	0.167974	0.0555877
0.195994	0.0647759	0.420013	0.0664183
0.270185	0.0401305	0.154838	0.0344524
0.143677	0.0741853	0.325873	0.0481194
0.274661	0.0591598	0.25212	0.0349873
0.291366	0.0932725	0.454285	0.072662
0.425073	0.0150531	0.149545	0.104566
0.17125	0.0674811	0.150441	0.0515142
0.125218	0.0437654	0.260443	0.0326322
0.253372	0.0415501	0.343198	0.101331
0.155765	0.0611971	0.26528	0.0471633
0.203576	0.0425035	0.163061	0.0282717
0.224433	0.0864719	0.308761	0.0209689
0.172809	0.0316817	0.221222	0.028954
0.475093	0.107959	0.121352	0.0857908
0.205699	0.0682885	0.289604	0.0603856
0.185638	0.0610841	0.535709	0.0546265
0.372142	0.0778128	0.319307	0.0680925
0.25258	0.0663491	0.287109	0.0367474
0.227898	0.022437	0.290903	0.0330194
0.370257	0.0928102	0.410418	0.0401222
0.210577	0.018184	0.481959	0.0482975
0.17183	0.0202679	0.237637	0.0393467
0.213587	0.0383053	0.150031	0.0688948
0.246311	0.0676287	0.511033	0.0471295
0.204247	0.0561323	0.169836	0.0126292
0.182695	0.0717298	0.17493	0.0554376
0.24023	0.0492473	0.196626	0.0982065
0.534331	0.0335738	0.158828	0.0245824
0.13179	0.0400592	0.180904	0.0318892
0.154488	0.0138177	0.172281	0.0821752
0.248839	0.0314037	0.107758	0.0635615
0.353006	0.0472263	0.349987	0.0905827
0.518692	0.0524218	0.203426	0.0416331
0.174415	0.0550436	0.289359	0.0943517
0.234225	0.00107165	0.320092	0.0641324
0.383295	0.0107491	0.371362	0.0423999
0.235385	0.10356	0.470197	0.0206153
0.49841	0.043144	0.263688	0.0226609
0.483437	0.0347857	0.330597	0.0893686
0.301017	0.0408039	0.194422	0.0160529
0.226821	0.00967562	0.381595	0.0541955
0.199854	0.0212433	0.523694	0.0124332
0.214382	0.0316049	0.418403	0.0970952
0.258363	0.130803	0.321837	0.0612686
0.306857	0.0532845	0.213675	0.0407228
0.234853	0.0291784	0.572124	0.0175572
0.377667	0.0469745	0.266616	0.0630993
0.203383	0.0584995	0.536882	0.064263
0.112037	0.0191118	0.170669	0.0859952
0.25546	0.0796774	0.367816	0.00357453
0.188181	0.0349675	0.242366	0.033875
0.193981	0.0347952	0.254409	0.0619583
0.251035	0.0524221	0.266117	0.0355872
0.426704	0.0855356	0.259037	0.0619912
0.272456	0.0399946	0.328913	0.0307113
0.215756	0.0167332	0.199544	0.0632277
0.598095	0.0169248	0.318312	0.0848496
0.232406	0.0138312	0.248861	0.037698
0.288499	0.0345543	0.620884	0.0138789
0.323612	0.0581394	0.153068	0.0439675
0.379067	0.0452837	0.612794	0.05661
0.278571	0.0533222	0.317623	0.00547158
0.155261	0.0154377	0.171846	0.0443983
0.267626	0.0612762	0.24631	0.115838
0.195638	0.0422585	0.361597	0.0555027
0.232932	0.0626312	0.363487	0.0206593
0.170307	0.0404452	0.143411	0.0681397
0.289195	0.0615585	0.208212	0.0499887
0.168713	0.0625739	0.15337	0.00866087
0.328229	0.0371667	0.33821	0.0299687
0.263015	0.0697832	0.256392	0.0824489
0.211461	0.0680847	0.309369	0.0543482
0.365057	0.0413892	0.501211	0.0199853
0.338925	0.0480562	0.481988	0.0522275
0.229244	0.0976732	0.338015	0.0296985
0.269828	0.0450036	0.380392	0.0537917
0.274787	0.0546106	0.214756	0.0684962
0.241995	0.0389277	0.380716	0.0764374
0.201294	0.0311027	0.379078	0.026369
0.148631	0.0653786	0.609308	0.0621279
0.198282	0.0425335	0.122318	0.0612106
0.18022	0.0433856	0.25444	0.00892475
0.154606	0.0404944	0.150533	0.0371585
0.27043	0.032906	0.25408	0.071423
0.272667	0.0927272	0.349467	0.0478783
0.173193	0.0619004	0.342441	0.0933525
0.206885	0.0270006	0.263836	0.0491888
0.171918	0.0609077	0.189026	0.0637439
0.120429	0.00965187	0.453573	0.069077
0.171342	0.0245193	0.121689	0.0525005
0.28988	0.0583699	0.2641	0.0370986
0.154054	0.0478205	0.375177	0.0162928
0.322872	0.00819969	0.280674	0.0267277
0.271737	0.0285283	0.152593	0.0322408
0.172252	0.0794438	0.168504	0.011137
0.20081	0.00915964	0.275517	0.0423006
0.30662	0.0616102	0.179302	0.0628165
0.331137	0.0901471	0.120147	0.0590468
0.195674	0.0266154	0.20877	0.0672929
0.240705	0.00423647	0.220533	0.100392
0.291181	0.0281183	0.179492	0.0696735
0.275118	0.0383289	0.223631	0.0359508
0.181088	0.0161025	0.651678	0.0642604
0.232484	0.0642044	0.241146	0.0449549
0.301847	0.0493636	0.537467	0.0259528
0.249652	0.0439115	0.258803	0.0154601
0.208427	0.0230449	0.157315	0.048015
0.129799	0.0535585	0.464461	0.0368268
0.177704	0.025989	0.396943	0.060093
0.28466	0.063907	0.164497	0.073287
0.290684	0.0628088	0.200799	0.0167102
0.340888	0.0405958	0.116642	0.0617809
0.399316	0.015344	0.411669	0.0854978
0.482437	0.07587	0.383317	0.0318388
0.477872	0.00256074	0.16678	0.0630505
0.199413	0.0355204	0.244611	0.0208653
0.333397	0.0161988	0.389491	0.0286939
0.320429	0.0581911	0.179251	0.0721109
0.224788	0.0292903	0.188252	0.0816497
0.275963	0.0255394	0.190044	0.100165
0.147388	0.0596178	0.302043	0.0648788
0.226086	0.0335011	0.224704	0.0272513
0.176253	0.0409898	0.427622	0.0347238
0.564612	0.0662997	0.205582	0.0227196
0.230786	0.0548124	0.19792	0.0427064
0.332578	0.0728818	0.175093	0.0226508
0.277211	0.0372635	0.347584	0.0363499
0.128002	0.0445738	0.139218	0.0512087
0.240281	0.0489948	0.269251	0.0326284
0.192306	0.0829624	0.246949	0.0655725
0.310775	0.0310614	0.147526	0.0523407
0.197555	0.0417054	0.121544	0.107201
0.148538	0.0754034	0.250341	0.0763768
0.233349	0.069678	0.224326	0.0488529
0.145849	0.032848	0.117267	0.065278
0.17113	0.0486991	0.1102	0.0455939
0.193904	0.0432348	0.132572	0.0347625
0.231014	0.0163208	0.166262	0.0702373
0.261911	0.00968102	0.217002	0.108665
0.140598	0.0515384	0.280809	0.0684595
0.212147	0.047282	0.209222	0.0876245
0.168659	0.0622886	0.549912	0.049128
0.167278	0.0237583	0.587641	0.0662993
0.358136	0.0738348	0.323241	0.114557
0.295898	0.0182381	0.330291	0.0309093
0.185925	0.0418512	0.469975	0.0254017
0.258933	0.0659702	0.374869	0.0299341
0.225459	0.0381359	0.237697	0.0285039
0.178611	0.0715588	0.241076	0.0577773
0.366154	0.044905	0.255978	0.00823354
0.202133	0.0225827	0.297609	-0.000588653
0.396634	0.0521835	0.361537	0.0663551
0.369947	0.0330078	0.252349	0.0197375
0.357803	0.103398	0.26017	0.0847981
0.187034	0.0673093	0.189394	0.0314432
0.264812	0.0174611	0.522613	0.0846243
0.420132	0.0641394	0.287334	-0.00483451
0.351681	0.0284267	0.570399	0.0584294
0.20829	0.0924567	0.270341	0.0263835
0.168627	0.0710124	0.232877	0.0484251
0.284382	0.0595328	0.573564	0.0827058
0.219059	0.052185	0.287793	0.0743864
0.190736	0.0473226	0.302897	0.0365459
0.196205	0.0459516	0.323404	0.0378515
0.238211	0.0493058	0.353844	0.0818837
0.202879	0.0470547	0.398947	0.0473665
0.109379	0.0162901	0.349393	0.0703861
0.285251	0.0681481	0.263879	0.0415569
0.22489	0.0132285	0.169772	0.0871657
0.0756041	0.0370982	0.246564	0.0816612
0.152786	0.0523342	0.240388	0.00472482
0.153252	-0.00795718	0.191307	0.060467
0.256503	0.0359007	0.278324	-0.0181842
0.121115	0.0652348	0.345685	0.0497133
0.29077	0.0540881	0.327477	0.042655
0.170817	0.0617182	0.232564	0.0338192
0.549786	0.0530786	0.489396	0.0699293
0.201533	0.0420159	0.461132	0.0512516
0.294409	0.0345467	0.395138	0.0390014
0.285365	0.0206041	0.334976	0.102446
0.182097	0.050984	0.210578	0.0158132
0.118841	0.0359341	0.158361	0.00948614
0.474485	0.0350424	0.26052	0.0844136
0.222677	-0.00355234	0.170031	0.0607368
0.142005	0.0309226	0.332007	0.0259257
0.280654	0.0232548	0.201817	0.0375956
0.181583	0.00664648	0.344235	0.0082497
0.128087	0.0194163	0.147463	0.0921145
0.17448	0.0809389	0.374931	0.0604277
0.158839	0.0922139	0.3635	0.0492601
0.157012	0.0328828	0.162643	0.0346348
0.272916	0.00946535	0.200396	0.0399757
0.258729	0.0693714	0.23265	0.0478025
0.318898	0.0314667	0.586933	0.0962792
0.442573	0.0709423	0.230487	0.0609322
0.239695	0.0568805	0.470999	0.0352934
0.16341	0.046607	0.255381	0.0176532
0.22208	0.0282171	0.250166	0.0493601
0.175825	0.0146734	0.357389	0.0847858
0.182842	0.038116	0.364138	0.0723728
0.355879	0.0549567	0.245178	0.0850432
0.279584	0.0135967	0.138834	-0.00371812
0.256857	0.0869195	0.211353	0.0472699
0.187548	0.0835643	0.389837	0.0233054
0.219666	0.0497106	0.27351	0.0840097
0.23696	0.0432102	0.20519	0.0341022
0.561407	0.0930211	0.109471	0.0458081
0.323822	0.0874994	0.348716	0.033552
0.178024	0.0425108	0.375037	0.0817369
0.177151	0.0325091	0.447732	0.0335352
0.315103	0.0182088	0.286579	0.0288017
0.36639	0.0920418	0.161345	0.0834314
0.647239	0.0600583	0.423304	0.0764365
0.420215	0.0252954	0.371164	0.0200439
0.232937	0.0149997	0.260436	0.0723772
0.256628	0.0263781	0.161069	0.0526483
0.172605	0.05707	0.271392	0.0454001
0.148909	0.0400776	0.480354	0.0852854
0.259967	0.040394	0.297084	0.0650523
0.192707	0.0338839	0.245951	0.0966514
0.120699	0.0623482	0.163663	0.0485306
0.40265	0.0359794	0.479192	0.0260012
0.343766	0.0861004	0.282912	0.0600808
0.180939	0.0305168	0.391392	0.0156784
0.335771	0.0366022	0.158958	0.0401482
0.215753	0.0344839	0.287764	0.062396
0.482026	0.0359217	0.316589	0.0610547
0.269094	0.0457668	0.326025	0.061421
0.151398	0.032823	0.471569	0.0148359
0.267177	0.0416739	0.280323	0.0522181
0.255518	0.0250772	0.275467	0.0337173
0.262604	0.0395793	0.193327	0.0499803
0.193897	0.0265197	0.440011	0.0390855
0.254404	0.0142399	0.201249	0.063763
0.391179	0.0519309	0.552489	0.0763583
0.133964	0.000213646	0.337294	0.0987807
0.266019	0.0504553	0.264695	0.0678331
0.277558	0.0464903	0.244441	0.0208513
0.380421	0.0427506	0.17228	0.0513724
0.301692	-0.0095872	0.436279	0.0617995
0.266476	0.0418824	0.320425	0.109627
0.346936	0.0693588	0.208524	0.0543532
0.165772	0.0319028	0.324299	0.0554691
0.235703	0.0534425	0.292122	0.0523912
0.264454	0.0251684	0.178373	0.0419761
0.376026	0.0270598	0.143863	0.0516146
0.159406	0.00733856	0.237742	0.0397616
0.360446	0.0474464	0.345554	0.02831
0.177101	0.0794922	0.166752	0.0156263
0.223007	0.0660543	0.209047	0.101582
0.131776	0.0530509	0.159094	0.0457438
0.108693	0.0780262	0.316623	0.0488796
0.307644	0.0102741	0.339514	0.0534269
0.133077	0.0764222	0.342171	0.0305729
0.261947	0.0519509	0.114759	0.0403962
0.156265	0.0436874	0.271452	0.0449547
0.243095	0.0579535	0.156757	0.0803837
0.415862	0.0289662	0.195657	0.0407147
0.216507	0.0415056	0.16451	0.109538
0.289409	0.0449898	0.275331	0.0995288
0.264133	0.0479547	0.370133	0.0241806
0.41926	0.0468771	0.173964	0.0154388
0.285464	0.0530629	0.223213	0.0861373
0.298895	0.060664	0.255793	0.0919632
0.230211	0.0497035	0.218658	0.0695224
0.20338	0.0735221	0.0841776	0.0598613
0.287998	0.00501513	0.200325	0.103339
0.251872	0.0380911	0.500082	0.114196
0.311262	0.0626567	0.190163	0.0544964
0.282078	0.0281641	0.219659	0.018728
0.139842	0.0664099	0.226714	0.00404742
0.546445	0.0589903	0.302878	0.0498733
0.154442	0.0297326	0.416904	0.0280486
0.281596	0.0262338	0.276337	0.0475503
0.131094	0.0516017	0.213119	0.044576
0.218456	-0.00446101	0.213739	0.0472714
0.206603	0.0810665	0.286357	0.0667287
0.158453	0.0664395	0.207407	0.110857
0.454277	0.0631263	0.48273	0.0483723
0.256824	0.062439	0.200515	0.0117584
0.369289	-0.00781248	0.419088	0.0186531
0.285553	0.0448983	0.231611	-0.00783906
0.17704	0.0366703	0.216578	0.0423129
0.312738	0.0921749	0.605566	0.00991005
0.419955	0.100643	0.210444	0.0416303
0.115236	0.0487032	0.237096	0.101099
0.521222	0.100201	0.189423	0.0863658
0.210038	0.0109779	0.199745	0.0913234
0.237032	0.039864	0.327333	0.03436
0.231168	0.0752162	0.393614	0.0357313
0.322115	0.0432466	0.459055	0.0949378
0.288079	0.0433566	0.137194	0.12034
0.349672	0.0478102	0.5058	0.0782307
0.224851	0.0261798	0.198689	0.0778789
0.215368	0.0433746	0.158134	0.0284285
0.0993385	0.0863977	0.437974	0.026932
0.311571	0.0606009	0.292751	0.0460285
0.264903	0.00998073	0.230366	0.0243844
0.364004	0.0239866	0.144493	0.102945
0.389532	0.0708986	0.132294	0.037342
0.105249	0.0417975	0.231221	0.0136695
0.316855	0.0706314	0.416044	0.0959843
0.225055	0.0188273	0.156084	0.0976364
0.3943	0.106413	0.262098	0.057997
0.164318	0.0197055	0.26833	0.0270332
0.144767	0.0127072	0.425691	0.0806375
0.393766	0.0679402	0.550962	0.100714
0.271949	0.0809445	0.169775	0.0346279
0.115213	0.0896713	0.491008	0.00421267
0.243406	0.00162233	0.398401	0.0222512
0.345027	0.038512	0.369896	0.0719035
0.228583	0.0105675	0.392777	0.0599879
0.264783	0.0589627	0.168536	0.0225298
0.210002	0.0544029	0.142046	0.0666577
0.274881	0.0520647	0.113086	0.0213388
0.284823	0.103189	0.403321	0.000409468
0.535063	0.0391351	0.328369	0.0870457
0.294326	0.0376823	0.454438	0.0745443
0.190682	0.0449066	0.525607	0.0666212
0.19236	0.055381	0.295674	0.104177
0.25169	0.0394909	0.152873	0.102746
0.232144	0.0305645	0.238946	0.0662183
0.354511	0.0757078	0.183839	0.0835274
0.113984	0.034245	0.596054	0.0431653
0.100503	0.050067	0.188554	0.0134875
0.166366	0.0554726	0.300309	0.0692315
0.156498	0.0282468	0.278089	0.0454238
0.122861	0.0240901	0.222723	0.00831151
0.176605	0.0761472	0.171841	0.0489665
0.46275	0.0455068	0.148499	0.0565033
0.192872	0.0597566	0.29885	0.044633
0.181632	0.103862	0.419381	-0.00371713
0.240942	0.016488	0.311608	0.0150287
0.135171	0.11389	0.396172	0.0475932
0.170632	0.0568795	0.203527	0.0638039
0.179607	0.0372267	0.413399	0.0366719
0.337606	0.0181802	0.124725	0.0349758
0.220886	0.0675709	0.383651	0.0669818
0.195814	0.0460208	0.110727	0.0859604
0.195143	0.0302135	0.122748	0.0338464
0.206284	0.0416439	0.164377	0.0370902
0.172791	0.0535768	0.442359	0.0489696
0.305224	0.0138973	0.302061	0.123605
0.301243	0.0632817	0.4644	0.0669504
0.163324	0.132038	0.164969	0.0726484
0.309192	0.0804627	0.288733	0.077365
0.260905	0.0135536	0.405336	0.019107
0.37768	0.0739544	0.151109	0.100908
0.291085	0.0847766	0.124893	0.0391285
0.146781	0.055657	0.191011	0.0532814
0.354335	0.0696758	0.193166	0.0697414
0.24303	0.0366549	0.159846	0.043869
0.186194	0.0825283	0.588951	0.0715441
0.40914	0.0619716	0.31031	0.063684
0.337281	0.0225276	0.230409	0.0660901
0.269417	0.0643338	0.353519	0.0408952
0.312305	0.0535512	0.409906	0.0691234
0.126815	0.0535163	0.175229	0.0366825
0.271897	0.0817584	0.298099	0.071942
0.233912	0.0319137	0.148532	0.0691301
0.161306	0.0538071	0.353822	0.136216
0.254136	0.0696623	0.169965	0.0840542
0.419277	0.024106	0.706449	0.0234162
0.289322	0.0606444	0.134294	0.0767978
0.237247	-0.0020717	0.185797	0.069064
0.192491	0.0746097	0.12069	0.0360274
0.289326	0.0216645	0.252543	0.0587298
0.205614	0.0609244	0.519709	0.0526875
0.19639	0.0251696	0.390697	0.0735797
0.158838	0.0495707	0.236337	0.101115
0.190033	0.0478581	0.518864	0.0619328
0.447269	0.0411924	0.251409	0.0591646
0.294558	0.0548861	0.355154	0.0384564
0.21189	0.0842131	0.358497	0.0852113
0.144035	0.0291928	0.358813	0.027079
0.194938	0.0185789	0.187581	0.060589
0.215403	0.0390866	0.520624	0.0356397
0.262479	0.0704013	0.163426	0.0704788
0.157756	0.0430681	0.317194	0.00309404
0.121742	0.0431857	0.117714	0.0796453
0.409542	0.0464426	0.194682	0.049908
0.116014	0.0507967	0.182928	0.0815729
0.292441	0.0260222	0.288611	0.0203219
0.287518	0.062969	0.367402	0.0790007
0.414493	0.0465684	0.158051	0.0573634
0.14255	0.0437536	0.162068	0.0718876
0.296096	0.109274	0.130885	0.083558
0.224341	0.0417447	0.732903	0.0654083
0.321623	0.0223364	0.135434	0.0518263
0.227481	0.0419615	0.248711	0.0467612
0.143166	0.0935655	0.269138	0.0131336
0.188418	0.0144439	0.294193	0.0337876
0.35926	0.0573687	0.292349	0.101317
0.33301	0.0502906	0.298795	0.0515431
0.359434	0.0851958	0.242582	0.0503425
0.437532	0.0675907	0.306916	0.0214261
0.212782	0.0452225	0.183917	0.0996252
0.193813	0.00523981	0.220547	0.0385881
0.287664	0.0774376	0.497162	-0.0047325
0.267509	0.0540147	0.173197	0.0220265
0.24431	0.0283126	0.266442	0.0538025
0.227792	0.0466816	0.276633	0.0779985
0.210862	0.0857681	0.423644	0.0958454
0.22225	0.0462464	0.392251	0.0728922
0.388216	0.0497842	0.222674	0.123807
0.130817	0.0222848	0.363117	0.0699436
0.3448	0.04373	0.156939	0.0345277
0.309297	0.08857	0.193888	0.0285426
0.180388	0.0553808	0.386587	0.0549594
0.275213	0.0677195	0.375614	0.0992039
0.241036	0.031719	0.0923823	0.035848
0.211118	0.0636341	0.387117	0.0482711
0.202869	0.0326468	0.475375	0.0410884
0.132026	0.0292823	0.367697	0.0304271
0.301797	0.0481421	0.363267	0.0513021
0.333122	0.0403383	0.277478	0.00574866
0.281515	0.063799	0.154945	0.0326399
0.22817	0.0505408	0.335434	0.0245049
0.250948	0.0119485	0.454305	0.0280694
0.365644	0.0744724	0.518765	0.0509004
0.253686	0.0447562	0.107639	0.0252265
0.323012	0.089136	0.605272	0.0645314
0.18398	0.0524426	0.340793	0.0925711
0.224153	0.0497084	0.434784	-0.0039791
0.20925	0.0481734	0.264063	0.101408
0.280197	0.0215861	0.239851	0.0925086
0.428162	0.028828	0.321057	0.107176
0.147423	-0.00763919	0.299274	0.0182006
0.156538	0.0577929	0.406667	0.0499755
0.229751	0.010988	0.269805	0.0447119
0.339791	0.039796	0.344842	0.076305
0.251016	0.0514976	0.230938	0.0711776
0.324177	0.0454749	0.199823	0.00768369
0.13109	0.0933451	0.404549	0.0519511
0.437816	0.0501929	0.253725	0.0958636
0.329801	0.0532996	0.174911	0.0161339
0.390317	0.0390992	0.228733	0.0466751
0.326329	0.0403869	0.141736	0.0335128
0.186448	0.0670051	0.454058	0.00312393
0.197564	0.0565621	0.3026	0.0724285
0.456171	0.0346844	0.301426	0.0378506
0.261444	0.0211096	0.22125	0.029792
0.170849	-0.0151529	0.216776	0.050004
0.195482	0.0252392	0.429292	0.0468024
0.103301	0.0505381	0.172165	0.0820849
0.251395	0.00934237	0.202997	0.0566644
0.181082	0.0779426	0.161283	0.0673996
0.204979	0.00858508	0.423106	0.0982279
0.191239	0.0384664	0.306984	0.0584756
0.288032	0.05147	0.451699	0.0779673
0.365466	0.0842271	0.300577	0.0418768
0.38859	0.0325766	0.165837	0.0611157
0.372443	0.0779776	0.26033	0.0111847
0.414778	0.055806	0.441109	0.106922
0.273693	0.0198509	0.232889	0.0767542
0.150519	0.0779945	0.121736	0.10022
0.156372	0.0725905	0.133283	0.048738
0.399967	0.0521939	0.13028	0.0296348
0.40944	0.0545499	0.197719	0.0678799
0.488611	0.0729401	0.195462	0.0590304
0.364928	0.00786416	0.171754	0.0180477
0.494937	0.0556424	0.149163	0.0421803
0.169038	0.00424162	0.308575	0.0319019
0.555074	0.028452	0.284133	0.0693947
0.185457	0.0414447	0.356155	0.0636597
0.184589	0.0857878	0.136845	0.0435275
0.589262	0.06031	0.614599	0.0450654
0.272149	0.030072	0.196359	-0.0100529
0.327709	0.108979	0.334752	0.0463563
0.175654	0.0653947	0.153871	0.0877661
0.162713	0.0126266	0.208263	-0.000642587
0.318395	0.010605	0.249849	0.0539727
0.190566	0.0355361	0.238451	0.0348856
0.295486	0.0242474	0.197976	0.0587558
0.263467	0.0394706	0.539848	0.0238916
0.180184	0.0746645	0.392669	0.0723836
0.150847	0.0219768	0.388608	-0.00136114
0.156906	0.0592389	0.125628	0.0808585
0.188096	0.0452318	0.323946	0.00992371
0.201349	0.0591144	0.320505	0.0336005
0.367638	0.0322535	0.796315	0.0842961
0.572587	0.0553016	0.365303	0.0636929
0.11644	0.0523268	0.602654	0.0875723
0.342781	0.0411807	0.173934	0.0287456
0.385151	0.0367348	0.227924	0.0182095
0.188068	0.0547115	0.243093	0.0645678
0.16864	0.0455733	0.196324	0.0887837
0.270986	0.0431743	0.287592	0.0600034
0.131233	0.0703201	0.393427	0.117291
0.18888	0.0203587	0.422267	0.108028
0.338782	0.0195461	0.351093	0.0429733
0.363226	0.0544357	0.232562	0.0130879
0.550223	0.0305131	0.532547	0.0562727
0.234013	0.0347167	0.147634	0.07934
0.132619	0.0544321	0.287812	0.0660125
0.243857	0.0712872	0.169501	0.0397915
0.122662	0.0671676	0.148329	0.0808257
0.262941	0.0469722	0.519829	0.0119238
0.144689	0.0314849	0.360139	0.0472004
0.304091	0.0318465	0.162885	0.0665858
0.174759	0.100251	0.280886	0.0458726
0.329341	0.0918304	0.248252	0.0861296
0.27103	0.0243814	0.155163	0.0760284
0.402136	0.033661	0.249819	0.0631173
0.256542	0.0639481	0.289156	0.0576314
0.279567	0.0246041	0.23936	0.0753234
0.166033	0.0583591	0.331296	0.0864008
0.224528	0.0309559	0.316964	0.029789
0.119321	0.0355055	0.167475	0.00843495
0.153333	0.0198258	0.641317	0.0316413
0.287962	0.0167823	0.257869	0.0542487
0.289367	0.0374852	0.3469	0.0513247
0.45677	0.0446131	0.17551	0.0333816
0.256421	0.0388008	0.160434	0.0625408
0.20254	0.0679253	0.522397	0.0431218
0.295057	0.0244252	0.141774	0.0577067
0.349542	0.0146734	0.364921	0.074119
0.364513	0.036744	0.218242	0.0301532
0.208194	0.0267269	0.283187	0.0822336
0.34878	0.0728611	0.21946	0.0730912
0.173785	0.0306958	0.345197	0.0728775
0.202245	0.0273917	0.25118	0.0728005
0.234514	0.029124	0.317983	0.0174645
0.295763	0.0393349	0.469272	0.0634326
0.284162	0.0431235	0.337406	0.0752388
0.428824	0.0151277	0.177706	0.094606
0.195938	0.00827888	0.364781	0.0290988
0.321161	0.0650669	0.265516	0.078051
0.17526	0.0543122	0.180626	0.03067
0.342224	0.0977187	0.236566	0.0857742
0.193531	0.0723882	0.401654	0.0570459
0.243901	0.0369906	0.349139	0.0685741
0.213492	0.0626965	0.18642	0.0427206
0.433666	0.00968062	0.177338	0.0624045
0.340128	0.0224407	0.168434	0.0298569
0.274932	0.0137301	0.154569	0.0209406
0.280486	0.0660393	0.458728	0.0161764
0.239096	0.0625951	0.487805	0.0700268
0.226747	0.0896724	0.467398	-0.0133163
0.366887	0.061611	0.19391	0.014156
0.179349	0.124519	0.222321	0.0788629
0.22724	0.0872632	0.146654	-0.00790304
0.176544	0.0531416	0.3036	0.0558771
0.253622	0.0648175	0.467924	0.0168465
0.242664	0.0529533	0.2581	0.0661611
0.324906	0.0131747	0.399845	0.0522494
0.273751	0.0502514	0.455107	0.0508395
0.214946	0.0248318	0.25638	0.0642724
0.187704	0.0655075	0.194412	0.0697626
0.388708	0.0411168	0.215152	0.0542357
0.24853	0.0203751	0.222875	0.0219772
0.174499	0.0297572	0.288434	0.0222824
0.29769	0.0313268	0.484504	0.0886361
0.433697	0.0460487	0.169373	0.0390699
0.235127	0.0785101	0.157245	0.0357891
0.275162	0.109827	0.123422	0.0364546
0.525903	0.044754	0.182474	0.101923
0.167212	0.0395986	0.394291	0.0952582
0.26249	0.0566584	0.172958	0.0269117
0.305532	0.064216	0.150307	0.0659961
0.240898	0.0720414	0.365499	0.0868706
0.160816	0.0786303	0.30495	0.0473532
0.371338	0.0408678	0.315652	0.0907161
0.277946	0.0170316	0.158478	0.0332821
0.141153	0.0545715	0.381269	0.0592665
0.255179	0.0250464	0.231171	0.0482765
0.195472	0.00689644	0.181694	0.0443884
0.193255	0.0767889	0.244326	0.0350193
0.299159	0.0392962	0.132737	0.0888224
0.338122	0.0480844	0.24594	0.0266047
0.186008	0.0614951	0.180618	0.052986
0.229419	0.0606149	0.177205	0.0188202
0.203979	0.0204045	0.129501	0.0492977
0.504066	0.023003	0.340489	0.0718254
0.354914	0.0339569	0.193308	0.0873304
0.152901	0.0306175	0.146638	0.0586227
0.192956	0.0282459	0.395349	0.0433459
0.281541	-0.00503948	0.529923	0.0483775
0.391354	0.0309563	0.450966	0.0024532
0.210401	0.0583095	0.448815	0.00391406
0.239105	0.0149646	1.24756	0.0630318
0.191543	0.0573896	0.721954	0.0794929
0.118057	0.0523649	0.305644	0.0548984
0.279134	0.040764	0.244105	0.0674596
0.501685	0.010313	0.256128	0.0951433
0.242506	0.0213237	0.270072	0.158376
0.161152	0.0752801	0.233644	0.0387189
0.349907	0.0419355	0.212375	0.0469141
0.349284	0.046606	0.165332	0.0629888
0.246155	0.0219192	0.361505	0.00957817
0.449962	0.0643798	0.509362	0.0373274
0.261409	0.0651548	0.299543	0.0955077
0.159234	0.0636351	0.167519	0.063338
0.180046	0.072459	0.192932	0.00589869
0.179641	0.0877262	0.13235	0.0410634
0.455867	0.0403821	0.246089	0.0252353
0.16214	0.0609177	0.312262	0.0760285
0.321992	0.0602666	0.124856	0.0179164
0.313853	0.0662834	0.380356	0.0125002
0.233086	0.0233353	0.101109	0.0691358
0.310005	0.0604169	0.388851	0.0660403
0.380096	0.0372765	0.171409	0.083343
0.178561	0.0467303	0.208398	0.0117611
0.209937	0.0316889	0.341625	0.0213856
0.300734	0.0373119	0.206165	0.0441201
0.228129	0.0812488	0.243601	0.0575841
0.138984	0.0388226	0.185028	0.0508356
0.288158	0.0991312	0.312986	0.0549967
0.244655	0.055001	0.185887	0.0189046
0.149509	0.0278738	0.249715	0.062725
0.435798	0.0878394	0.144642	0.0333586
0.309072	0.00651943	0.0891171	0.0554775
0.332698	0.0447217	0.436587	0.0197728
0.280654	-0.00987354	0.379444	0.0400248
0.1603	0.0633612	0.291051	0.0440301
0.422936	0.0293059	0.594472	0.0384055
0.28006	0.0488469	0.263068	0.048747
0.335821	0.0330933	0.194849	0.0521993
0.311653	0.050291	0.340305	0.0494772
0.37563	0.082978	0.128324	0.0277852
0.374731	0.0589732	0.186553	0.0574047
0.12303	0.0273312	0.1372	0.0947158
0.110424	0.0503199	0.267879	0.108166
0.296123	0.0845438	0.467986	0.0256259
0.295941	0.0474647	0.186594	0.0477347
0.297673	0.0147498	0.157252	0.0829082
0.383942	0.0452961	0.180721	0.106109
0.465875	0.0489725	0.309064	0.0337973
0.242584	0.0478544	0.278004	0.060402
0.21493	0.0703299	0.107174	0.0343726
0.278046	0.0463248	0.173877	0.0618114
0.157878	0.0913963	0.132404	0.062759
0.308411	0.0703363	0.235334	0.0282796
0.260612	0.0526752	0.172388	0.0358036
0.235464	0.0433466	0.235751	0.0506489
0.437345	0.0200083	0.234883	0.0483256
0.301175	0.0159663	0.180598	0.0360845
0.151869	0.0517228	0.178705	0.0147016
0.202543	0.0832404	0.18142	0.0612463
0.224537	0.0854516	0.38988	0.0468184
0.174062	0.0913089	0.397865	0.0746444
0.168466	0.0327385	0.264376	0.0375965
0.170658	0.0963509	0.25585	0.0704772
0.330987	0.0615746	0.170086	0.0818098
0.101892	-0.00213443	0.202053	0.0641203
0.203754	0.0787654	0.173883	0.0724346
0.369062	0.0623998	0.209803	0.0301732
0.296046	0.074037	0.379331	0.0934242
0.200063	0.00246777	0.291905	0.0943459
0.290102	0.0225158	0.370226	0.0295469
0.309028	0.0207315	0.187129	0.0868728
0.187426	0.052539	0.527352	0.0889068
0.134162	0.0264184	0.0970169	0.087018
0.163975	0.0324903	0.256203	0.0456844
0.352578	0.00628404	0.229027	0.054269
0.163778	0.0373502	0.118268	0.0769685
0.124751	0.0148125	0.294207	0.0879516
0.231729	0.0868489	0.156547	0.0797617
0.204094	0.022087	0.121968	0.0438781
0.273908	0.0496827	0.159323	0.0534362
0.188519	0.0225236	0.1437	0.0647655
0.206578	0.0192961	0.227969	0.0820652
0.470188	0.0581545	0.167107	0.0864722
0.164874	0.0178184	0.167909	0.0421322
0.299513	0.024647	0.209227	0.0232187
0.166346	-0.000394844	0.303424	-0.0124305
0.263593	0.0525128	0.602523	0.0582591
0.141422	0.07132	0.308552	0.0521708
0.262092	0.0617392	0.136443	0.0398906
0.194076	0.0554716	0.360527	0.0574575
0.328235	0.04344	0.142073	0.103584
0.225229	0.0572678	0.23898	0.0829099
0.148719	0.0374943	0.16311	0.0350055
0.173784	0.059075	0.259096	0.0339596
0.158192	0.0396923	0.417365	0.053499
0.197693	0.0341177	0.342147	0.0480213
0.168044	0.0786618	0.261587	0.123057
0.187587	0.0424627	0.2982	0.0550247
0.200329	0.0333622	0.162574	-0.0112373
0.205327	0.0384731	0.314353	0.0572154
0.265819	0.0451176	0.163168	0.0734339
0.152572	0.0261887	0.530663	0.0687893
0.264023	0.0323543	0.350715	0.0542414
0.2229	0.0577989	0.276148	0.0339815
0.131015	0.0265693	0.36749	0.0308861
0.491454	0.0308747	0.310123	0.0594432
0.458698	0.0703629	0.246091	0.0466969
0.163268	0.022185	0.477233	0.0764932
0.240286	0.0714279	0.497744	0.00981296
0.512474	0.0769267	0.129064	0.0485955
0.230599	0.0541194	0.182813	0.00619049
0.195333	0.0688275	0.388782	0.0590545
0.473486	0.0726318	0.253346	0.0724456
0.0970799	0.047528	0.27558	0.0816001
0.349763	0.0626051	0.145479	0.0395483
0.218414	0.0835606	0.470752	0.0488743
0.532094	0.033611	0.581982	0.0422276
0.174768	0.0312334	0.720156	0.0315426
0.174682	0.0452174	0.17199	0.0719754
0.343732	0.0174936	0.246055	0.0713887
0.42038	0.0843018	0.177536	0.0845516
0.142197	0.0452462	0.293043	0.114188
0.254978	0.0963384	0.372237	0.0758499
0.24513	0.0464833	0.19559	0.0334578
0.22847	0.0875559	0.216638	0.0899426
0.215258	0.0381485	0.437417	0.0751115
0.410337	0.0250163	0.253969	0.10278
0.393861	0.0219451	0.174199	0.0485509
0.306502	0.0526224	0.123729	0.06177
0.40633	0.0356226	0.418095	0.0277022
0.309126	0.042551	0.246087	0.0253564
0.414749	0.0369529	0.298604	0.0657096
0.299063	0.0431563	0.275955	-0.00384615
0.420768	0.0314896	0.203116	0.023231
0.137081	0.0455582	0.360213	-0.0129725
0.155164	0.0482068	0.135967	0.0961844
0.131571	0.0330128	0.265826	0.0538276
0.326591	0.0672139	0.23876	0.0416209
0.21701	0.0614907	0.172988	0.0343324
0.280751	0.0803686	0.293256	0.0538413
0.152691	0.0922284	0.180198	0.0566696
0.586948	0.0422223	0.328512	0.00699398
0.227769	0.0305532	0.707395	0.0382351
0.249038	0.0537967	0.316633	0.0324222
0.412339	0.0578264	0.160581	0.0762276
0.193571	0.0631135	0.303513	0.0278737
0.171205	0.0818552	0.386171	0.0584863
0.19399	0.0522231	0.207931	0.0653757
0.483184	0.0643233	0.26909	0.025003
0.162611	0.0384464	0.215163	0.0777227
0.493253	0.0555849	0.483151	0.053986
0.149504	0.0525432	0.349135	0.0552835
0.301769	0.0706569	0.194037	0.0474302
0.160738	0.0461561	0.255556	0.0397842
0.188959	0.0351095	0.166449	0.0761625
0.270696	0.0206202	0.302042	0.0488099
0.365989	0.050376	0.274473	0.0332825
0.202591	0.0630208	0.266341	0.0832958
0.224437	0.0697919	0.222691	0.0569345
0.138289	0.0787274	0.386524	0.0760988
0.236099	0.0749937	0.416322	0.103426
0.213659	0.052314	0.450591	0.0666047
0.386868	0.00363617	0.244691	0.0647909
0.314959	0.0539786	0.225508	0.0287112
0.292004	0.0858281	0.268565	0.0908413
0.261528	0.0462983	0.308803	0.0966761
0.195238	-0.007968	0.169141	0.0576493
0.412804	0.0211812	0.239451	0.0380316
0.163365	0.0426356	0.191925	0.0514896
0.391435	0.0911556	0.522258	0.0548681
0.237611	0.0385868	0.211586	0.0642738
0.266584	0.0323072	0.296395	0.0922517
0.369202	0.0632202	0.152122	0.0521876
0.2425	0.0541426	0.264678	0.047076
0.310621	0.0416374	0.135774	0.000109612
0.26783	0.0515012	0.252268	0.0236188
0.141666	0.0246099	0.20417	0.0739654
0.150983	0.0414643	0.328232	0.0782352
0.252537	0.00688244	0.249537	0.0371071
0.224534	0.0893411	0.136773	0.0348961
0.147446	0.0462831	0.23079	0.0560272
0.178153	0.0369248	0.172398	0.0656649
0.341696	0.0145441	0.540099	0.0314282
0.209204	0.00596618	0.174483	0.0745715
0.330341	0.0287327	0.366916	0.0582604
0.134658	0.081373	0.186676	0.0666234
0.308113	0.0524421	0.56647	0.0718068
0.199632	0.0492629	0.215561	0.0775003
0.310082	0.0508146	0.17668	0.0605683
0.340105	0.026119	0.193223	0.0129435
0.416586	0.0427983	0.246861	0.0250245
0.171616	0.0319447	0.240143	0.0594113
0.184236	0.0680655	0.348453	0.100902
0.467102	0.00994942	0.287325	0.0919349
0.160405	0.0462819	0.264586	0.0830318
0.159234	0.0190202	0.637345	0.0646419
0.319401	0.0555625	0.163844	0.0653344
0.383749	0.0312621	0.26159	0.0516897
0.352959	0.0020761	0.284416	0.0215796
0.194686	0.0468045	0.17557	0.0835349
0.497065	0.0683794	0.123312	0.0361359
0.239169	0.102893	0.416288	0.0761393
0.189495	0.0303146	0.441083	0.0476223
0.237635	0.078746	0.152964	0.0110186
0.278185	0.0772495	0.246869	0.0665156
0.281084	0.031296	0.225844	0.0712913
0.29915	0.0510654	0.305834	0.0577046
0.491335	0.0332351	0.308905	0.0659477
0.257631	0.0538735	0.245949	0.0802028
0.164604	0.0630244	0.310937	0.11864
0.353559	0.0149099	0.387832	0.0501909
0.180458	0.0574168	0.173741	0.0688304
0.163117	0.0290086	0.379222	0.136477
0.173251	0.0817951	0.291199	0.0964887
0.196279	0.0100991	0.23789	0.0123473
0.479051	0.0112124	0.192269	0.0543399
0.234659	0.0681681	0.204488	0.0344944
0.137149	0.0687055	0.373539	0.0322214
0.396801	0.050009	0.12094	0.033867
0.398137	0.0763774	0.214122	0.0657007
0.169681	0.0874828	0.320384	0.0304229
0.186275	0.0534828	0.170892	0.0077305
0.183899	0.0221269	0.219637	0.0395472
0.258408	-0.00415764	0.416575	0.0310292
0.348573	0.0722068	0.15638	0.0304052
0.233136	0.0515189	0.483265	0.0702984
0.255813	0.0324367	0.29669	0.0541806
0.125952	0.0517194	0.295097	0.0187305
0.357369	0.0394409	0.492641	0.0487325
0.357273	0.00223629	0.295224	0.0822643
0.289866	0.0447055	0.347382	0.0497051
0.178638	0.0819291	0.192039	0.0371791
0.212803	0.100127	0.250593	0.0351518
0.138468	0.0560694	0.186531	0.0850384
0.193819	0.0605606	0.27208	0.0718181
0.232201	0.066	0.397674	0.0160614
0.27224	0.0340178	0.304019	0.0420473
0.226186	0.0367039	0.117963	0.0175697
0.48002	0.0380598	0.287407	0.0454132
0.132403	0.0498892	0.399176	0.0632138
0.36829	0.0656298	0.407627	0.0865626
0.0969734	0.0377899	0.136535	0.0776106
0.541336	0.036471	0.136259	0.0862466
0.124895	0.0722511	0.308934	0.0905589
0.173842	0.0465495	0.120815	0.0401862
0.263025	0.0847138	0.364421	0.0252892
0.248027	0.0265799	0.178782	0.0858306
0.474074	0.0380706	0.176936	0.0857665
0.289142	0.0869278	0.138935	0.0728606
0.301364	0.0337743	0.0922596	0.0538473
0.236651	0.0637453	0.54055	0.0331677
0.277257	0.0822318	0.48983	0.00193172
0.356607	0.0319594	0.294938	0.0619613
0.0893652	0.0630019	0.288199	0.0550185
0.134679	0.0676975	0.281048	0.0339009
0.251424	0.0466061	0.271179	-0.012453
0.145438	0.0497495	0.468282	0.0562374
0.312273	0.0788951	0.141956	0.0524848
0.411252	0.0171655	0.128745	0.0123953
0.267912	0.0185456	0.261274	0.0273877
0.37527	0.0343422	0.130082	0.0411296
0.297579	0.0406224	0.175093	0.0536755
0.19307	0.0470508	0.523236	0.0868706
0.153811	0.0562569	0.32199	0.0585361
0.508587	0.065827	0.562541	0.0762344
0.390615	0.100186	0.14014	0.0929219
0.165198	0.0575285	0.564411	0.106819
0.177409	0.0427416	0.178413	0.0257213
0.30481	0.00291457	0.140733	0.0689579
0.235139	0.0787301	0.126798	0.0508075
0.243789	0.0315073	0.226789	0.0154951
0.426653	0.0943332	0.351068	0.0611221
0.167497	0.0544181	0.229182	0.0265318
0.326798	0.0605029	0.270228	0.0424544
0.388004	0.060429	0.25947	0.0064706
0.194067	0.029048	0.152553	0.0449356
0.250654	0.0461013	0.106708	0.0347469
0.155614	0.0192563	0.194752	0.0565429
0.261672	0.0945341	0.269602	0.0381435
0.296727	0.0255304	0.388862	0.0882807
0.206971	0.0509608	0.228432	0.0671742
0.234656	0.0365573	0.35	0.0476127
0.360808	0.039496	0.46275	0.0397817
0.234762	0.0331764	0.260998	0.0602259
0.184154	0.0323718	0.19088	0.11704
0.334706	0.0336888	0.36577	0.0502819
0.163563	0.0561236	0.362955	0.0286346
0.354352	0.0345188	0.115791	0.0340973
0.41272	0.0437759	0.209035	0.0853011
0.424136	0.0453343	0.25166	0.0687403
0.28856	0.0235663	0.330707	0.0353907
0.32683	0.0205749	0.223157	0.0974834
0.346315	0.040003	0.377867	0.02866
0.306091	0.0396675	0.182581	0.0310518
0.468949	0.0636163	0.371444	0.0276426
0.317187	0.0844543	0.400896	0.0624117
0.166926	0.103719	0.138485	0.020055
0.274548	0.0548046	0.29499	0.0321648
0.413088	0.0387328	0.207815	0.029152
0.14808	0.0514973	0.105456	0.0321447
0.168906	0.0552417	0.301075	0.056985
0.309842	0.0411646	0.0999709	0.101214
0.311105	0.0574881	0.298116	0.0727179
0.192056	0.00218557	0.373671	0.0533434
0.439138	0.0740926	0.390233	0.0291975
0.466607	0.00721437	0.165701	0.0160744
0.249788	0.0342403	0.376679	0.0485437
0.150359	0.0505848	0.241488	0.0334804
0.255956	0.0596412	0.264072	0.0660301
0.305725	0.0602631	0.154463	0.0771993
0.188229	0.10286	0.383578	0.0559108
0.164922	0.0471356	0.339626	0.07075
0.239208	0.033332	0.170536	0.0591669
0.226419	0.0236682	0.434196	0.0336692
0.428884	0.0575484	0.23761	0.0368136
0.218894	0.0227851	0.15745	0.0979312
0.210524	0.0718874	0.251876	0.079166
0.313839	0.101244	0.282332	0.0539957
0.34115	0.0668802	0.437348	0.0357679
0.563455	0.0651998	0.419611	0.0600437
0.293246	0.008347	0.163657	0.074338
0.158218	0.0620585	0.405556	0.107888
0.232288	0.0587398	0.256399	0.0466393
0.269106	0.063046	0.18007	0.0942178
0.261094	0.0343699	0.289308	0.0660747
0.137156	0.0253579	0.320043	0.0431665
0.256127	0.0115301	0.210446	0.0673574
0.158324	0.0720013	0.277921	0.0389392
0.146094	0.0506913	0.276511	0.0827976
0.291169	0.0494284	0.476861	0.0337796
0.246441	0.0641683	0.573715	0.0644008
0.270883	0.0173937	0.295328	0.0523247
0.167158	0.0590117	0.283054	0.0529268
0.276707	0.0314123	0.160314	0.0294869
0.142256	0.0442029	0.202803	0.0386243
0.130943	0.076974	0.347751	0.101677
0.290245	0.0445938	0.231352	0.0842931
0.212087	0.0346311	0.179975	6.20004e-06
0.398645	0.0779147	0.207126	0.0717473
0.21737	0.0584112	0.154113	0.0727168
0.525544	0.0536588	0.139	0.0804607
0.2074	0.0271169	0.36895	0.057142
0.197061	0.0345469	0.357718	0.0263416
0.0931637	0.0371788	0.26615	0.0460713
0.131995	0.0362798	0.390352	0.0297593
0.348629	-0.0134029	0.123109	0.113899
0.143866	0.0436424	0.317777	0.0469638
0.203943	0.0264762	0.432847	0.0344714
0.322816	0.0437414	0.139126	0.012395
0.247763	0.0366774	0.316804	0.041275
0.22049	0.0406276	0.140918	0.0225238
0.309785	0.0643336	0.593604	0.0267959
0.209315	0.0625008	0.169292	0.054645
0.256117	0.0530592	0.161128	0.120307
0.276548	0.110566	0.182905	0.0781032
0.29781	0.0229752	0.292232	0.0856661
0.243271	0.082006	0.106528	0.0656348
0.168272	0.053123	0.182763	0.0770645
0.279902	0.0475333	0.164161	0.054437
0.234573	0.0582112	0.151961	0.0509344
0.177541	0.0583823	0.245437	0.0294972
0.541618	0.0391755	0.129428	0.0891477
0.363794	0.026547	0.29369	0.0111203
0.12771	0.0591969	0.29135	0.0528739
0.281751	0.0399939	0.129034	0.0308175
0.483105	0.085662	0.33107	0.0414493
0.284101	0.0586606	0.349029	0.0560306
0.420612	0.0171559	0.170981	0.0687565
0.367111	0.02655	0.158118	0.0315377
0.338408	0.0301945	0.34854	0.0907231
0.31361	0.109249	0.175798	0.0571856
0.184489	0.020451	0.280834	0.0654753
0.152159	0.0805349	0.20639	0.031996
0.254629	0.000932569	0.150689	-0.00647382
0.406076	0.0552752	0.216192	0.0143873
0.234836	0.0494619	0.123383	0.0454616
0.172617	0.0475866	0.145226	0.0322758
0.18397	0.111118	0.338341	0.0455195
0.305859	0.0284218	0.176639	0.0519801
0.16458	0.090734	0.381974	0.0605734
0.167056	0.0857591	0.415369	0.0729659
0.190122	0.0459215	0.392995	0.063057
0.200625	0.013018	0.517253	0.0864686
0.288762	0.0340664	0.295546	0.0344268
0.23905	0.0542635	0.160884	0.0508619
0.149738	0.0515632	0.342069	0.0609957
0.147457	0.0413967	0.311269	0.0871865
0.290647	0.00438081	0.124627	0.0330452
0.247833	0.0495698	0.338326	0.0486474
0.301766	0.0629064	0.344332	0.00183586
0.492855	0.0506774	0.424027	0.0591821
0.41463	0.0307824	0.492271	0.0447546
0.318369	0.0390798	0.165817	0.0440204
0.111273	0.0203509	0.52797	0.0404984
0.169256	0.0384986	0.345856	0.0529878
0.445492	0.0547881	0.174693	0.0246904
0.286643	0.0481463	0.322466	0.0338048
0.122071	0.00347554	0.180776	0.0743942
0.48128	0.0318603	0.276901	0.0350811
0.225534	0.0354847	0.354077	0.0340559
0.291523	0.0822012	0.729849	0.00970345
0.290761	0.0744843	0.282772	0.0834857
0.151511	0.0356572	0.139139	0.0239015
0.261479	0.0447394	0.142	0.0291509
0.243674	0.0408824	0.234014	-0.00368239
0.283429	0.0517431	0.263538	0.0278974
0.304882	0.0222757	0.302412	0.0348276
0.183769	0.0739167	0.343737	0.0506396
0.326066	0.0395452	0.153192	0.0381117
0.191609	0.0675662	0.162518	0.0130286
0.252234	0.0338453	0.213255	0.0316403
0.443459	0.087084	0.269395	0.0438441
0.257566	-0.00317191	0.224545	-0.00337855
0.158047	0.0560449	0.280954	0.0375869
0.199698	0.078274	0.328949	0.0556569
0.302906	0.0472046	0.236682	0.0509517
0.184824	0.120922	0.317534	0.0453276
0.268543	0.0544546	0.318065	0.112176
0.18017	0.0593778	0.200119	0.0745362
0.282784	0.0820052	0.124861	0.0403333
0.246619	0.0355356	0.268734	0.0110249
0.120247	0.027327	0.46159	0.141237
0.341549	0.0548055	0.434272	0.0550237
0.230804	0.0537045	0.337841	0.0457112
0.281383	0.0617924	0.40833	0.0221723
0.232265	0.0311519	0.249098	0.0809238
0.232825	0.0364811	0.28758	0.0337975
0.312871	0.0330962	0.347615	0.052564
0.399257	0.036	0.375354	0.0363676
0.615128	0.0395355	0.214387	0.0768499
0.401075	0.0254392	0.463259	0.084977
0.257713	0.0507293	0.344979	0.00944884
0.344983	0.0454469	0.451355	0.0346209
0.392624	0.0428886	0.399577	0.0210959
0.255804	0.0214256	0.27539	0.0369297
0.15841	0.111992	0.199047	0.0283471
0.275307	0.0814877	0.441577	0.101697
0.174376	0.0425761	0.458839	0.0667932
0.13127	0.0467303	0.515609	0.0806526
0.162695	0.0447999	0.21899	0.0556601
0.280712	0.0392804	0.155589	0.0412975
0.39903	0.0456509	0.245475	0.0359252
0.313951	0.0539988	0.426566	0.0223337
0.289624	0.0360479	0.15642	0.0309595
0.173428	0.0510213	0.519825	0.00687038
0.147213	0.0161597	0.231707	0.0430833
0.210082	0.0627522	0.263222	0.0565662
0.350144	0.0554896	0.327481	0.0715241
0.238562	0.0680308	0.101128	0.0377105
0.284365	0.0281279	0.347059	0.0294886
0.317737	0.0544617	0.223684	0.0641811
0.369709	0.00318008	0.286023	0.0725288
0.389649	0.0175253	0.213503	0.096988
0.489976	0.0535841	0.153195	0.0770562
0.237795	0.0236393	0.967677	0.0278386
0.256656	0.0372808	0.0982996	0.0450663
0.166834	0.0744732	0.190999	0.0378041
0.226355	0.0141235	0.327345	0.054994
0.272448	0.0211473	0.147352	0.0389752
0.230496	0.0235504	0.193738	0.0701555
0.367263	0.0802699	0.204158	0.0421393
0.170012	0.0615958	0.154845	0.0568531
0.270765	0.0336213	0.567687	0.0609252
0.218858	0.0609797	0.292173	0.0627867
0.157256	0.0560227	0.235729	0.0366741
0.151095	0.039542	0.205456	0.0427678
0.303222	0.0170547	0.416427	0.0619122
0.184366	0.0446952	0.329433	0.0510923
0.323439	0.0369987	0.115523	0.0406769
0.364308	0.0651221	0.361151	0.0968347
0.244876	0.0653522	0.161942	0.0692056
0.162539	0.00881187	0.268719	0.0754909
0.215016	0.0189428	0.366156	0.0810173
0.306745	0.0417563	0.458883	0.0810997
0.403827	0.023789	0.170802	0.0299897
0.215989	0.0882337	0.47197	0.0987903
0.204795	0.065424	0.275637	0.0571014
0.191474	0.11148	0.632164	0.074445
0.110914	0.0352125	0.177716	0.0524277
0.356135	0.0633111	0.240438	0.0343312
0.205144	0.0540997	0.316322	0.0194239
0.352189	0.0441053	0.166106	0.0308767
0.316594	0.0177988	0.458992	0.0444051
0.198866	0.0376694	0.279888	0.0349927
0.2657	0.0373745	0.51108	0.133071
0.37329	0.0209849	0.23643	0.0954123
0.296628	-0.00356822	0.579151	0.042438
0.149495	0.0990267	0.16399	0.0265595
0.179104	-0.00251864	0.448401	0.0192545
0.283277	0.043659	0.132583	0.0196071
0.31145	0.0559255	0.464318	0.0512333
0.219551	0.108031	0.305415	0.0750183
0.384485	0.0525508	0.200305	0.0643257
0.292716	0.048482	0.198737	0.0694425
0.203393	0.0494908	0.384055	0.0551455
0.231185	0.0203589	0.287007	0.046996
0.230171	0.0270967	0.266439	0.0537976
0.240333	0.00459582	0.285501	0.0412439
0.29493	0.106228	0.172816	0.0362485
0.341183	0.0439801	0.173158	0.03336
0.184643	0.0132112	0.228944	0.0608377
0.118788	0.0332788	0.169635	0.115065
0.146251	0.0713986	0.561522	0.0300421
0.266365	0.0292372	0.256122	0.133232
0.586831	-0.00116564	0.172854	0.0870376
0.435461	-0.00386997	0.335823	0.0485181
0.262114	0.000680262	0.352384	0.0680421
0.583969	0.0536827	0.269369	0.0397263
0.134316	0.040125	0.322831	0.143969
0.241108	0.022575	0.515054	0.0160745
0.440642	-0.00706473	0.158883	0.0364354
0.494319	0.0269971	0.378303	0.0698064
0.215591	0.0518642	0.28434	0.0428032
0.413505	0.0441132	0.164572	0.0520434
0.386127	0.0524918	0.170351	0.0427408
0.361344	0.0430375	0.376166	0.048104
0.230928	0.00102946	0.167004	0.0244988
0.316886	-0.00361489	0.134103	0.0605437
0.159215	0.0567479	0.233102	0.0606489
0.375743	0.0549285	0.284185	0.0544771
0.252663	0.0342243	0.163008	0.0722316
0.516354	0.0180842	0.245038	0.0297448
0.174907	0.068267	0.163562	0.0842893
0.287891	0.087266	0.356212	-0.0192367
0.306372	0.0533616	0.450777	0.0668538
0.391598	0.032089	0.177176	0.0940943
0.251244	0.0639091	0.469175	0.108869
0.190532	0.0533661	0.392188	0.0904515
0.515886	0.0424375	0.212301	0.0132119
0.335094	-0.00187149	0.241572	0.0458684
0.584523	0.00487616	0.236577	0.0704951
0.435916	0.079412	0.523532	0.0813316
0.16094	0.0926385	0.183288	0.0225189
0.339387	0.0789238	0.237675	0.0282114
0.395688	0.111139	0.389176	0.0698753
0.175045	0.0438004	0.246871	0.0270242
0.105755	0.022281	0.291441	0.0789942
0.327075	0.0910562	0.26419	0.0874039
0.170402	0.0627128	0.363527	0.0551752
0.167925	0.0408299	0.220206	0.056049
0.246485	0.0641097	0.063531	0.0937799
0.316474	0.0102267	0.290116	0.0506686
0.23425	0.0278119	0.516537	0.0436824
0.419061	0.0650208	0.318709	0.0754654
0.269168	0.0338183	0.120589	0.00893055
0.2686	0.0558407	0.242345	0.0817659
0.414687	0.0312205	0.252222	0.0661057
0.373885	0.0529113	0.148768	0.0377691
0.399945	0.062037	0.253868	0.00312423
0.22155	0.0207314	0.508128	0.0637663
0.256161	0.0219754	0.405001	0.0635269
0.312195	0.0273642	0.183122	0.0647423
0.304503	0.0561261	0.254283	0.069335
0.246351	0.110036	0.255082	0.0768343
0.173965	-0.00233155	0.115301	0.0675186
0.166928	0.0681258	0.241122	0.105701
0.219426	0.0829315	0.237575	0.0418532
0.222143	0.0566289	0.333388	0.0330768
0.451255	0.0515101	0.296683	0.0480966
0.351139	0.0163996	0.209206	0.0448974
0.216322	0.0713409	0.211198	0.0208007
0.36428	0.044168	0.512132	0.0430574
0.253791	0.048535	0.320722	0.0520712
0.417564	0.0697106	0.302861	0.036861
0.181721	0.0395957	0.155028	0.0547695
0.3244	0.0581723	0.174546	0.0425581
0.228983	0.0431991	0.204547	0.101776
0.200867	0.0457011	0.157984	0.0854204
0.146438	0.0465456	0.622303	0.0412541
0.360587	0.00380573	0.552419	0.0170373
0.266479	0.0227063	0.326378	0.0845756
0.162149	0.0689105	0.242151	0.102738
0.304233	0.0591026	0.170839	0.0512028
0.28832	0.0526902	0.126933	0.0384118
0.278006	0.0836569	0.32913	0.0498536
0.162249	0.0329692	0.168168	0.13079
0.386275	0.077772	0.579779	0.0730149
0.202424	0.0565677	0.240225	0.0574426
0.269463	0.0593953	0.435831	0.0505634
0.225218	0.0423772	0.0734784	0.0765415
0.236036	0.0908654	0.154379	0.0512435
0.117622	0.00224814	0.252675	0.0764036
0.25243	0.0433947	0.144303	0.0474239
0.428238	0.0542496	0.339135	0.0381296
0.297667	0.0565063	0.332369	0.0375918
0.256067	0.0151681	0.200311	0.058627
0.423231	0.0411883	0.212693	0.0692079
0.572268	0.0724161	0.4076	0.0655237
0.140181	0.00641843	0.435931	0.068177
0.181147	0.0719651	0.219059	0.0273715
0.295939	0.0224896	0.312343	0.061083
0.135959	0.00638349	0.405128	0.0471191
0.276281	0.0508467	0.731231	0.059974
0.174726	0.0654711	0.267426	0.0510062
0.312151	0.0206299	0.16321	0.0345757
0.372142	0.0208592	0.124624	0.0861116
0.29892	0.0561449	0.237402	0.0739364
0.385081	0.000362231	0.173892	0.0490725
0.24932	0.026	0.342249	0.02994
0.209704	0.0317349	0.195864	0.0809255
0.313992	0.0605826	0.348948	0.0866338
0.37343	0.00431847	0.421288	0.10294
0.171636	0.0276166	0.341895	0.0634162
0.231914	0.0443408	0.223492	0.050948
0.284643	0.0674907	0.597306	0.03281
0.233239	0.0318798	0.366703	0.0260292
0.378796	0.0303961	0.142304	0.0611025
0.22824	0.0655144	0.431059	0.0706418
0.256119	0.129464	0.491312	0.0483059
0.142586	0.0601629	0.197636	0.0374127
0.262111	0.0334611	0.197748	0.066936
0.284649	0.0602685	0.197731	0.0813069
0.237615	0.0447416	0.41001	0.0430358
0.350786	0.0400718	0.182196	0.0829142
0.158272	0.0475727	0.287573	0.0352869
0.197828	0.0924376	0.229169	0.0379185
0.247744	0.0557155	0.401653	0.068505
0.270603	0.0211676	0.233839	0.0604079
0.221722	0.0365784	0.189121	0.0638808
0.308554	0.0531893	0.113485	0.0624909
0.220092	0.0659222	0.310656	0.0956111
0.463275	0.0576464	0.186364	0.0529386
0.22964	0.0510953	0.108443	0.039816
0.245291	0.0916892	0.186852	0.060934
0.369397	0.0728337	0.113736	0.0248861
0.261677	0.0595016	0.137611	0.0782209
0.160946	0.0406152	0.208568	0.0155657
0.269793	0.0309703	0.724504	0.0754408
0.480011	0.0420494	0.173746	0.0621799
0.499926	0.123081	0.10522	0.07365
0.145426	0.0175624	0.387771	0.0497964
0.209082	0.0667545	0.319015	0.0513559
0.211261	0.0338319	0.206034	0.0515633
0.162022	0.0644068	0.314148	0.0261412
0.191156	0.109225	0.177757	-0.006759
0.143539	0.0587581	0.30793	0.0117794
0.281808	-0.00323053	0.212228	0.0631692
0.21626	0.0503961	0.218401	0.0647303
0.248479	0.0310464	0.150435	0.0462226
0.31137	0.049091	0.324477	0.0363936
0.151082	0.0725928	0.143785	0.0306823
0.367147	0.026109	0.347183	0.0444693
0.172471	0.0537736	0.323853	0.0778396
0.187613	0.0685311	0.379792	0.0891586
0.194093	0.0784786	0.387319	0.0291184
0.162254	0.00565894	0.465619	0.0695856
0.328994	0.0636834	0.173609	0.0453826
0.331686	0.0307916	0.301982	0.0601376
0.176725	0.00426572	0.372802	0.035481
0.180947	0.0600333	0.353511	0.06748
0.145511	0.0441797	0.77442	0.00442328
0.331468	0.0506254	0.302953	0.0316317
0.440939	0.071232	0.297547	0.0409966
0.177887	0.0642514	0.109272	0.0836274
0.358187	0.0550853	0.25764	0.0715393
0.398313	0.036632	0.206292	0.0420157
0.290551	0.0487622	0.314192	0.0580213
0.284117	0.0289442	0.204659	0.0213729
0.199612	0.0407108	0.239484	0.0583068
0.150622	-0.00720964	0.280565	0.0201345
0.157353	0.0601957	0.611183	0.046302
0.178503	0.0860083	0.144284	0.0518149
0.195236	0.0832164	0.439518	0.0114138
0.220756	0.0454781	0.307669	0.0361319
0.155165	0.0532518	0.271254	0.0177721
0.157557	0.0749254	0.398845	0.0456949
0.471306	0.0209917	0.280055	0.0700903
0.181401	0.00440441	0.200396	0.0468987
0.148455	0.0541212	0.26675	0.0801628
0.27154	0.0329925	0.322656	0.112301
0.426943	0.0198469	0.32677	0.0684192
0.141026	0.0545413	0.121229	0.0803621
0.139308	0.0300363	0.116853	0.0267526
0.289334	0.129869	0.257661	0.0533409
0.266531	0.0473081	0.246074	0.0760482
0.192682	0.0495809	0.567082	0.0576581
0.261279	0.0279996	0.340718	0.0770359
0.185327	0.070553	0.437549	0.0149147
0.124699	0.0436736	0.363787	0.107611
0.147432	0.0571683	0.17147	0.059351
0.183903	0.0363614	0.185937	0.0307103
0.383915	0.0785078	0.288212	0.0378529
0.306349	-0.0243722	0.404675	0.0426
0.227952	0.0681065	0.133878	0.0840752
0.0947207	0.0801909	0.210181	0.0817442
0.196193	0.0213017	0.142688	0.112905
0.286633	0.0461128	0.11586	0.0181974
0.301008	0.051065	0.202348	0.056876
0.24108	0.0693957	0.15401	0.0503365
0.464208	0.0649729	0.404607	0.00990576
0.200381	0.035362	0.145636	0.0599805
0.170125	0.080242	0.217399	0.0849594
0.440338	0.0739631	0.341754	0.054864
0.179972	0.0939782	0.661409	0.0936877
0.40013	0.00718222	0.127159	0.0239145
0.229301	0.0696582	0.223736	0.0838519
0.379081	0.101685	0.445287	0.0439503
0.387201	0.0790501	0.600507	0.0513834
0.479379	0.0336568	0.55367	0.0773986
0.175572	0.0356964	0.208394	0.08125
0.148814	0.0209037	0.330611	0.0653796
0.545504	0.0620128	0.408643	0.0328771
0.31223	0.0397039	0.300136	0.0616993
0.260813	0.0406519	0.512749	0.0338119
0.284852	0.0348113	0.286343	0.0692542
0.367933	0.083099	0.552028	0.0630373
0.228229	0.0620587	0.143713	0.0499336
0.228704	0.0449333	0.525504	0.102645
0.235055	0.0605113	0.258194	0.0360925
0.341746	0.0843661	0.389304	0.0477866
0.43094	0.0845478	0.298709	0.0368079
0.223184	0.0474368	0.1269	0.0602607
0.477584	0.0734217	0.220595	-0.00369033
0.132276	0.0645556	0.21232	0.0501528
0.141894	0.0900259	0.274032	0.0430862
0.301919	0.0444892	0.242966	0.0319571
0.411221	0.0731597	0.389285	0.0710413
[truncated: 98,003 more rows]

## Sheet: Figure4
Figure 4c,d,f
Replicon	hpt	FF			RL			RL/FF			norm. mean	norm. SD
		#1	#2	#3	#1	#2	#3	#1	#2	#3
pO2RL	3	159969	169123	150501	2073872	1831991	1626270	12.9642	10.8323	10.8057	4.57012	0.490771
	6	443812	471632	442833	78723530	77940930	71783994	177.38	165.258	162.102	66.664	3.19593
	9	796463	773452	765797	195453778	183992754	174772466	245.402	237.885	228.223	93.9734	3.41228
	12	786983	838228	814356	205414130	206694962	203216354	261.015	246.586	249.542	100	3.01999
pO2RL-AUGm	3	148647	144567	152194	1418111	1344654	1394679	9.54013	9.30125	9.16382	3.69881	0.0754482
	6	454866	443837	431219	64615786	61762358	61697570	142.055	139.155	143.077	56.0381	0.80603
	9	791788	804463	796497	173676946	177695570	171340130	219.348	220.887	215.117	86.5563	1.18386
	12	814648	801298	745096	182618002	187617538	180668530	224.168	234.142	242.477	92.5571	3.63208
pO2RL-PTC	3	162086	172444	171952	1124523	1269200	1362600	6.93782	7.36007	7.9243	2.93502	0.196111
	6	475232	493893	488529	51082366	55913782	56771114	107.489	113.21	116.208	44.4974	1.7552
	9	870742	891108	897246	158568162	165559842	164062050	182.107	185.791	182.851	72.7407	0.771896
	12	866891	826186	895766	185733426	183895682	187789730	214.252	222.584	209.642	85.3842	2.59914
pO2RL-GNN	3	207215	218969	240725	34865	36813	40574	0.168255	0.16812	0.168549	0.0666883	8.69966e-05
	6	573695	660671	623973	98621	107713	106514	0.171905	0.163036	0.170703	0.0667834	0.00190637
	9	1003322	1057974	1019296	128370	128173	127386	0.127945	0.121149	0.124974	0.0494055	0.00134982
	12	1174944	1059217	1195265	148302	124538	144407	0.12622	0.117576	0.120816	0.0481565	0.00173048
pXRL	3	192759	213160	206433	201428	191754	171540	1.04497	0.899578	0.830972	0.36658	0.0432969
	6	581223	569749	571095	7553773	7.03753e+06	7.23192e+06	12.9963	12.352	12.6632	5.02042	0.12768
	9	843123	997620	896852	21963730	24911524	22164836	26.0504	24.971	24.714	10.0028	0.280982
	12	1264644	1208220	1176122	44521570	41661262	40071110	35.2048	34.4815	34.0705	13.7038	0.22754
XRL-AUG	3	171540	166568	173382	57861	56221	57105	0.337303	0.337526	0.329359	0.132629	0.00184323
	6	513928	500808	499426	1837718	1815482	1789242	3.57583	3.62511	3.5826	1.42425	0.010584
	9	804109	851139	818347	4254659	4571990	4366583	5.29115	5.37161	5.33586	2.11303	0.0159744
	12	992907	1099636	1013513	6165539	6770184	6255343	6.20958	6.15675	6.17194	2.44846	0.0107775
pXRL-PTC	3	211149	229844	232912	43577	48249	50148	0.20638	0.209921	0.215309	0.0834205	0.00178143
	6	655415	663797	679670	616106	666152	691424	0.940024	1.00355	1.01729	0.391059	0.0163327
	9	1021054	1062167	1003616	1560022	1585369	1533577	1.52785	1.49258	1.52805	0.600746	0.00809216
	12	1283752	1364641	1342277	2499088	2472164	2549763	1.94671	1.81159	1.89958	0.747269	0.0271744
pXRL-GNN	3	209507	227416	222011	127889	134805	135279	0.610428	0.592768	0.609335	0.239392	0.00392084
	6	603982	600617	622524	269980	263477	272730	0.447	0.438677	0.438104	0.17484	0.00197284
	9	834976	855028	820191	269599	277834	269195	0.322882	0.324941	0.32821	0.128911	0.00106454
	12	1186506	1135371	1175676	334513	317441	329157	0.281931	0.279592	0.279973	0.111141	0.000497285
pO2RLD1 (+46)	3	194341	196060	182976	864885	923787	978300	4.45035	4.71176	5.3466	1.91625	0.182626
	6	496893	621994	507513	37973354	38190906	40636294	76.4216	61.4008	80.0695	28.7783	3.92063
	9	740769	722890	754679	128341074	130603802	134646402	173.254	180.669	178.415	70.3091	1.50623
	12	1077203	1011166	1064646	245396002	235359538	252529058	227.809	232.761	237.195	92.1579	1.8606
pO2RLD2 (+28)	3	198823	200096	206599	269078	254003	233884	1.35335	1.26941	1.13207	0.495922	0.0442633
	6	532271	528891	513165	9006683	8538131	8178205	16.9212	16.1435	15.9368	6.47192	0.205681
	9	748344	741893	779597	16544716	16063361	15857973	22.1084	21.6519	20.3412	8.46627	0.363478
	12	1026223	1071329	1103525	32668674	33596470	34520326	31.8339	31.3596	31.2819	12.4779	0.118395
pO2RLD3 (+4)	3	217382	225320	247638	117597	123952	135430	0.540969	0.550115	0.546887	0.216337	0.00183788
	6	633102	644460	658655	387054	392637	417117	0.611361	0.60925	0.633286	0.244855	0.00527372
	9	919830	861838	926163	873487	858482	946336	0.949618	0.996106	1.02178	0.391936	0.0144934
	12	1333832	1326774	1381917	2070131	2184314	2328427	1.55202	1.64633	1.68493	0.644964	0.0270914
Figure 4g
Virus, pAVIC1-	Released virus titer, IU/ml			mean	SD	mean fold decrease
	#1	#2	#3
wt	1e+07	11643192	9295775	10312989	1.2046e+06	ref
AUGm	577465	451878	252347	427230	163954	24.1392
PTC	19601	20540	10446	16862.3	5576.51	611.599
Virus, pAVIC1-	Released virus RNA, GE/ml			mean	SD	mean fold decrease
	#1	#2	#3
wt	2694864140	3504265905	4208089574	3.46907e+09	7.57226e+08	ref
AUGm	442697016	250066269	682096488	458286591	2.16437e+08	7.56966
PTC	82859904	109309686	89166477	93778689	1.38149e+07	36.9921
Virus, pAVIC1-	Intracellular virus titer, IU/ml			mean	SD	mean fold decrease
	#1	#2	#3
wt	13521127	9061033	8826291	1.04695e+07	2.64541e+06	ref
AUGm	237089	241784	165493	214789	42755.8	48.7432
PTC	42254	19249	17136	26213	13932	399.4
Virus, pAVIC1-	Intracellular virus RNA, GE/ml			mean	SD	mean fold decrease
	#1	#2	#3
wt	5.28065e+10	4.56008e+10	4.84465e+10	4.89513e+10	3.62922e+09	ref
AUGm	3.19622e+10	2.12678e+10	1.88695e+10	2.40332e+10	6.97065e+09	2.03682
PTC	1.82354e+10	2.08182e+10	2.80967e+10	2.23834e+10	5.11357e+09	2.18694
Virus, pAVIC1-	Intracellular protein level			norm. mean	norm. SD	mean fold decrease
	#1	#2	#3
wt	2.89	3.05	2.86	1	0.0348217	ref
AUGm	2.91	2.72	2.64	0.939773	0.0472787	1.06409
PTC	2.24	2.58	2.23	0.801136	0.0679257	1.24823
Figure 4h
Virus, pAVIC1-	Released virus titer, IU/ml			mean	SD	mean fold decrease
	#1	#2	#3
wt	10100	11300	10200	10533.3	665.833	ref
AUGm	13000	14700	12800	13500	1044.03	0.780247
PTC	5910	8740	11100	8583.33	2598.54	1.22718

## Sheet: Figure5
Figure 5e
Repeat	TGN46	GM130
1	0.672	0.281
2	0.534	0.246
3	0.623	0.125
4	0.693	-0.038
5	0.714	-0.042
6	0.561	0.043
7	0.692	-0.013
8	0.764	0.097
9	0.809	0.024
10	0.848	0.119
11	0.766	0.057
12	0.803	0.109
mean	0.706583	0.084
SD	0.0982691	0.102217

## Sheet: Figure6
Figure 6b,c
SINV repC-	#1	#2	#3	mean	SD	p-value (mock)	p-value (XP)
mock	86	105	92	94.3333	9.71253	ref
empty	87	78	90	85	6.245	0.245562
mCherry	83	89	83	85	3.4641	0.232456
Strep-2B	4.6	6	1.6	4.06667	2.24796	0.00259513
XP	8	5	2.2	5.06667	2.90057	0.00208524	ref
RR1	62	67	62.7	63.9	2.7074		1.4223e-05
RR2	40.6	38	35.2	37.9333	2.70062		0.000140997
5L	71	88	86.8	81.9333	9.48754		0.00272609
XP4	25	26	24.3	25.1	0.8544	0.00617949
FXP	29.7	23	29.8	27.5	3.89744	0.00282211
PXP	16	22	24	20.6667	4.16333	0.00195771
CXP	9.9	12	16.8	12.9	3.53695	0.00198595
Figure 6g
Virus, pAVIC1-	Released virus titer, IU/ml			mean	SD	mean fold decrease
	#1	#2	#3
wt	1e+07	11643192	9295775	10312989	1.2046e+06	ref
5L	30751	23122	16667	23513.3	7050.15	438.602
Virus, pAVIC1-	Released virus RNA, GE/ml			mean	SD	mean fold decrease
	#1	#2	#3
wt	2694864140	3504265905	4208089574	3.46907e+09	7.57226e+08	ref
5L	168902288	181628084	277664724	2.09398e+08	5.94618e+07	16.5669
Virus, pAVIC1-	Intracellular virus titer, IU/ml			mean	SD	mean fold decrease
	#1	#2	#3
wt	13521127	9061033	8826291	1.04695e+07	2.64541e+06	ref
5L	4695	14789	6925	8803	5302.58	1189.31
Virus, pAVIC1-	Intracellular virus RNA, GE/ml			mean	SD	mean fold decrease
	#1	#2	#3
wt	5.28065e+10	4.56008e+10	4.84465e+10	4.89513e+10	3.62922e+09	ref
5L	1.8405e+10	1.91539e+10	2.0967e+10	1.95086e+10	1.31732e+09	2.50921
Virus, pAVIC1-	Intracellular protein level			norm. mean	norm. SD	mean fold decrease
	#1	#2	#3
wt	2.89	3.05	2.86	1	0.0348217	ref
5L	2.9	2.46	2.81	0.928409	0.0792446	1.07711
Figure 6h
Virus, pAVIC1-	Virus titer, IU/ml			mean	SD	mean fold decrease
	#1	#2	#3
wt	20000000	21900000	10000000	17300000	6.39296e+06	ref
AUGm	600000	700000	500000	600000	100000	28.8333
PTC	500000	400000	500000	466667	57735	37.0714
5L	400000	500000	550000	483333	76376.3	83.7036
Figure 6i
Virus, pAVIC1-	Virus titer, no HMA, IU/ml						Virus titer, 5uM HMA, IU/ml						p-value
	#1	#2	#3	#4	mean	SD	#1	#2	#3	#4	mean	SD
HAstV4	23000000	15000000	30000000	32000000	25000000	7.70281e+06	1600000	1600000	1000000	1300000	1375000	287228	0.00865946
pAVIC1	2100000	1900000	2200000	1800000	2000000	182574	47000	41000	27000	27000	35500	10116	0.000211967
AUGm	9500	6600	17000	13000	11525	4491.01	4600	7700	9600	10000	7975	2463.57	0.22843
PTC	10000	2300	4500	7800	6150	3420.04	3400	3700	6700	10000	5950	3083.83	0.933638
5L	16000	15000	26000	29000	21500	7047.46	9600	13000	20000	24000	16650	6538.86	0.352137

## Sheet: Supplementary Figure 10
Supplementary Figure 10a										Supplementary Figure 10b						Supplementary Figure 10c
	NT #1	NT #1	NT #2	NT #2	LTM #1	LTM #1	LTM #2	LTM #2								Histograms of location of 5' ends of mapped reads relative to host mRNA start codons						Histograms of location of 5' ends of mapped reads relative to host mRNA stop codons
read length	host	virus	host	virus	host	virus	host	virus				Phase 1	Phase 2	Phase 3		nucleotide	NT #1	NT #2	LTM #1	LTM #2		nucleotide	NT #1	NT #2	LTM #1	LTM #2
25	155486	25850	216151	34277	14798	7374	16697	7551		NT #1	host	2563382	428048	512349		-60	295	463	456	620		-209	5484	7806	417	547
26	289346	53861	380203	64940	25806	11362	30979	13258		NT #1	virus	464181	95592	121473		-59	255	376	391	545		-208	969	1274	83	162
27	531831	98221	727026	123881	41951	16158	52437	20495		NT #2	host	3680208	597746	686843		-58	239	426	676	895		-207	1198	1430	75	134
28	832798	154253	1185328	198782	66953	22864	86705	29766		NT #2	virus	613025	127079	156361		-57	325	405	408	581		-206	5534	7927	377	534
29	1160746	218643	1674917	288445	109862	34875	146964	47343		LTM #1	host	218480	59797	50275		-56	256	411	443	572		-205	908	1223	88	128
30	407606	78536	583227	106685	37598	15311	52724	21944		LTM #1	virus	74572	31395	31734		-55	250	401	379	600		-204	1070	1454	105	131
31	71509	20932	105415	31189	10383	8399	15718	12543		LTM #2	host	289417	81701	69042		-54	322	486	411	513		-203	5552	7742	412	544
32	20938	11253	34928	17588	6535	6744	10116	10540		LTM #2	virus	101708	44620	44895		-53	264	382	407	536		-202	859	1260	94	135
33	13532	8537	22756	13647	5130	5729	8659	9374								-52	230	376	452	610		-201	1133	1534	88	126
34	8829	5846	15113	8641	3883	4240	7250	8033								-51	269	459	282	354		-200	5874	8493	399	550
35	5199	2835	9017	4343	2500	2382	5057	5077								-50	210	340	323	354		-199	901	1358	111	126
36	2970	1425	5202	2275	1427	1238	2943	2869								-49	276	433	242	296		-198	1155	1445	73	131
37	1520	618	2788	985	808	592	1789	1330								-48	392	627	179	213		-197	5402	8026	396	543
38	807	249	1485	464	482	291	1083	641								-47	292	434	178	258		-196	847	1171	93	128
39	375	107	676	203	256	89	552	255								-46	258	385	171	206		-195	1093	1476	91	124
40	169	50	344	63	108	25	260	107								-45	318	494	170	224		-194	5332	7608	408	543
41	76	18	135	35	45	11	143	57								-44	284	447	215	292		-193	865	1182	84	132
42	31	9	55	13	18	11	51	28								-43	224	340	164	223		-192	1164	1550	80	105
43	7	2	20	7	6	5	20	10								-42	318	436	171	203		-191	5617	7901	397	513
44	3	0	9	2	0	0	7	0								-41	273	474	180	258		-190	887	1235	73	106
45	1	1	1	0	3	1	3	2								-40	288	438	128	200		-189	1172	1599	89	115
46	0	0	1	0	0	0	3	0								-39	403	654	186	203		-188	5840	8741	460	523
47	0	0	0	0	0	0	0	0								-38	327	475	175	236		-187	918	1218	77	138
																-37	311	491	232	274		-186	1235	1594	85	106
																-36	385	517	148	175		-185	5521	7972	376	498
																-35	274	359	146	170		-184	923	1285	73	137
																-34	294	429	130	196		-183	1184	1535	83	144
																-33	339	464	103	151		-182	5792	8218	405	541
																-32	258	365	114	156		-181	836	1182	86	136
																-31	211	320	143	141		-180	1103	1494	91	125
																-30	301	480	91	112		-179	5336	7708	414	570
																-29	228	320	105	137		-178	877	1163	96	140
																-28	256	403	120	169		-177	1122	1425	78	108
																-27	506	696	91	146		-176	5571	7911	412	566
																-26	241	411	116	161		-175	882	1250	88	123
																-25	302	495	139	155		-174	1211	1498	77	116
																-24	331	640	150	235		-173	5973	8863	404	563
																-23	275	486	139	203		-172	921	1333	97	123
																-22	279	435	133	176		-171	1099	1444	84	108
																-21	349	557	135	195		-170	5688	8764	414	512
																-20	260	403	117	186		-169	899	1229	98	130
																-19	240	404	93	155		-168	1126	1530	82	110
																-18	283	433	86	121		-167	5493	7606	375	565
																-17	326	589	120	183		-166	837	1136	92	122
																-16	229	320	129	167		-165	1151	1563	104	132
																-15	356	570	152	207		-164	5757	8061	412	539
																-14	567	948	293	467		-163	894	1180	80	113
																-13	1190	1442	3832	5376		-162	1034	1431	97	124
																-12	6800	9103	52378	68664		-161	5543	8297	401	545
																-11	858	1235	5519	6985		-160	920	1173	81	136
																-10	546	894	1730	2221		-159	1129	1485	64	121
																-9	3425	5776	3034	3776		-158	5757	8170	376	544
																-8	514	860	595	720		-157	869	1219	89	119
																-7	396	648	203	283		-156	1123	1445	102	106
																-6	1746	2913	789	1042		-155	5545	7758	423	540
																-5	330	542	198	265		-154	889	1318	93	119
																-4	500	821	162	221		-153	1138	1531	99	101
																-3	1983	3450	542	665		-152	5693	7978	369	485
																-2	328	567	158	185		-151	946	1220	96	134
																-1	511	771	135	184		-150	1260	1615	90	131
																0	2050	3578	474	621		-149	6058	8726	437	568
																1	559	846	232	280		-148	899	1275	91	135
																2	447	662	92	122		-147	1111	1530	81	113
																3	1823	3181	356	451		-146	6175	8823	408	556
																4	400	636	155	199		-145	897	1311	77	114
																5	368	614	85	156		-144	1147	1494	87	94
																6	1648	2630	332	382		-143	6131	8953	394	538
																7	375	567	161	191		-142	906	1288	75	109
																8	329	522	99	114		-141	1112	1591	86	116
																9	1613	2829	292	369		-140	6055	8667	387	555
																10	357	574	174	189		-139	884	1297	83	108
																11	394	568	98	124		-138	1182	1612	85	111
																12	1443	2534	442	636		-137	5401	7636	361	503
																13	323	583	114	200		-136	879	1167	95	106
																14	379	681	92	145		-135	1148	1509	65	122
																15	1600	2689	282	392		-134	5869	8724	407	513
																16	340	560	139	178		-133	884	1321	95	123
																17	321	601	86	144		-132	1146	1467	77	107
																18	1695	2745	309	381		-131	5725	8354	411	584
																19	399	607	179	229		-130	866	1175	98	128
																20	383	529	90	136		-129	1103	1437	87	109
																21	1783	2864	312	432		-128	5326	7908	414	549
																22	407	664	196	279		-127	872	1167	69	113
																23	400	600	94	131		-126	1093	1501	82	114
																24	1853	2995	316	419		-125	5830	8495	400	539
																25	426	639	127	202		-124	955	1229	90	125
																26	392	671	94	102		-123	1184	1546	75	101
																27	1975	3291	244	359		-122	5565	7954	370	462
																28	433	625	116	197		-121	905	1211	76	113
																29	394	668	79	99		-120	1055	1452	82	94
																30	2045	3175	184	266		-119	5662	7995	381	526
																31	423	650	121	171		-118	905	1236	62	110
																32	458	752	77	120		-117	1175	1526	90	114
																33	2370	3421	208	240		-116	5811	8334	387	532
																34	445	716	115	132		-115	841	1198	90	92
																35	501	794	88	117		-114	1077	1447	71	114
																36	2394	3462	293	364		-113	5797	8613	364	485
																37	460	750	111	158		-112	896	1230	82	117
																38	508	801	90	128		-111	1148	1519	82	92
																39	2792	4106	281	382		-110	5379	7604	376	565
																40	537	824	105	165		-109	803	1102	81	112
																41	673	961	107	164		-108	1030	1459	74	99
																42	2793	4045	293	379		-107	5860	8319	385	474
																43	549	805	119	168		-106	871	1200	85	121
																44	656	955	87	133		-105	1080	1453	90	110
																45	2942	4507	211	303		-104	5631	8099	390	498
																46	549	811	190	216		-103	832	1314	68	108
																47	638	987	79	125		-102	1130	1513	54	102
																48	3145	4463	239	330		-101	5389	7803	341	496
																49	507	854	140	184		-100	878	1237	69	104
																50	676	959	96	126		-99	1068	1376	67	97
																51	3181	4820	196	298		-98	5174	7433	363	475
																52	633	980	138	208		-97	871	1176	97	125
																53	704	955	81	119		-96	1006	1391	68	96
																54	3269	4690	254	350		-95	5481	8057	366	514
																55	606	934	108	171		-94	809	1135	79	109
																56	668	1014	90	129		-93	1030	1432	69	93
																57	3220	4766	280	363		-92	5305	7570	408	509
																58	589	907	151	181		-91	882	1122	61	104
																59	661	1073	74	133		-90	1131	1491	71	93
																60	3491	5241	252	345		-89	5673	8329	354	461
																61	659	921	126	178		-88	871	1200	82	95
																62	755	1042	87	88		-87	1058	1524	81	108
																63	3351	5020	249	318		-86	5850	8585	368	488
																64	635	1004	122	179		-85	864	1320	65	106
																65	733	1034	88	140		-84	1162	1542	72	98
																66	3330	4984	273	393		-83	5668	8458	340	475
																67	697	1026	153	164		-82	863	1342	63	94
																68	830	1162	62	123		-81	1173	1556	60	95
																69	3631	5426	265	357		-80	5431	7757	368	515
																70	686	1070	151	201		-79	825	1167	101	104
																71	700	1059	101	125		-78	1250	1615	64	97
																72	3832	5332	280	371		-77	5392	7774	379	475
																73	644	999	128	175		-76	826	1124	83	83
																74	743	1088	88	113		-75	1076	1392	86	95
																75	3693	5327	286	347		-74	5240	7548	371	464
																76	676	1000	132	186		-73	756	1092	86	100
																77	781	1220	101	146		-72	1157	1549	73	105
																78	4108	5967	296	426		-71	5291	7899	328	460
																79	726	1150	126	172		-70	829	1125	88	112
																80	750	1098	88	134		-69	1118	1419	62	107
																81	3567	5191	334	396		-68	5525	7635	354	490
																82	705	1073	182	222		-67	844	1210	94	117
																83	766	1104	97	153		-66	1072	1379	74	98
																84	3505	5124	287	418		-65	5501	8541	407	470
																85	701	1110	192	224		-64	813	1184	93	91
																86	725	1025	124	128		-63	1145	1554	69	89
																87	3954	5880	279	410		-62	5795	8509	350	551
																88	733	1110	145	198		-61	848	1304	86	133
																89	817	1083	84	101		-60	1122	1519	81	116
																90	3885	5555	257	405		-59	6034	9157	415	531
																91	683	1052	138	152		-58	915	1265	69	81
																92	905	1302	94	123		-57	1047	1490	77	100
																93	4052	6181	266	407		-56	6077	9147	391	507
																94	811	1116	113	156		-55	892	1280	96	95
																95	853	1121	136	161		-54	1268	1818	77	90
																96	3811	5625	341	446		-53	6562	9580	378	469
																97	747	1107	153	203		-52	1025	1519	83	103
																98	803	1167	89	128		-51	1546	2179	68	92
																99	4489	6572	289	423		-50	7704	11969	384	486
																100	750	1060	111	155		-49	1215	1712	82	87
																101	851	1215	91	114		-48	1532	2053	64	92
																102	3952	5718	319	395		-47	6839	9752	353	495
																103	751	1103	109	173		-46	1026	1420	52	106
																104	821	1204	62	117		-45	1338	1816	73	103
																105	4116	5921	299	364		-44	5481	8102	353	455
																106	762	1121	107	160		-43	792	1256	78	109
																107	832	1090	80	144		-42	938	1373	64	97
																108	3857	5714	294	421		-41	4841	6963	380	479
																109	756	1101	146	192		-40	735	1092	72	98
																110	792	1229	94	129		-39	925	1264	65	100
																111	4039	6013	307	407		-38	4899	7070	322	438
																112	804	1126	146	194		-37	784	1103	72	106
																113	851	1220	95	121		-36	922	1256	69	100
																114	4346	6144	293	428		-35	4955	7474	345	427
																115	731	1099	125	193		-34	753	1120	75	118
																116	834	1195	75	118		-33	919	1266	70	91
																117	4055	6027	320	414		-32	4779	7377	332	417
																118	755	1122	138	132		-31	749	1140	62	95
																119	832	1156	72	134		-30	896	1133	58	64
																120	4056	6013	282	447		-29	4600	6649	290	377
																121	839	1194	124	160		-28	713	947	58	70
																122	932	1322	86	140		-27	809	1169	55	72
																123	4080	5929	316	433		-26	5119	7681	373	474
																124	781	1143	113	144		-25	792	1135	76	104
																125	792	1185	78	104		-24	1062	1449	57	80
																126	4182	5942	336	469		-23	5173	7878	333	465
																127	733	1156	111	164		-22	810	1131	54	108
																128	823	1147	70	99		-21	844	1256	67	95
																129	4385	6336	324	405		-20	4898	7291	399	507
																130	773	1195	110	145		-19	803	1320	88	108
																131	945	1245	90	104		-18	2032	3649	67	91
																132	4783	7226	399	503		-17	37428	76628	611	807
																133	840	1199	153	171		-16	4182	8456	94	130
																134	955	1279	110	167		-15	1316	2567	60	84
																135	4114	6411	325	477		-14	1762	3096	41	48
																136	882	1139	122	180		-13	458	870	26	37
																137	934	1332	82	117		-12	210	510	25	43
																138	4255	6347	376	437		-11	106	214	21	28
																139	896	1342	149	191		-10	124	199	31	36
																140	928	1326	96	116		-9	112	159	29	31
																141	4691	7242	328	409		-8	83	125	18	22
																142	890	1300	113	161		-7	117	208	19	40
																143	915	1268	99	128		-6	70	122	18	33
																144	4912	7347	345	497		-5	91	95	13	27
																145	906	1394	139	150		-4	94	141	21	38
																146	924	1306	94	106		-3	102	156	33	36
																147	4624	6746	328	424		-2	75	150	27	40
																148	841	1160	122	190		-1	84	168	24	41
																149	809	1165	84	116		0	64	108	20	31
																150	4658	6765	371	457		1	63	83	20	26
																151	889	1296	157	192		2	104	124	22	45
																152	1039	1439	87	133		3	66	103	23	27
																153	4399	6268	350	430		4	56	73	11	24
																154	788	1137	95	166		5	101	132	29	30
																155	894	1205	106	134		6	64	136	20	30
																156	4599	6721	340	417		7	40	86	13	20
																157	878	1157	124	155		8	85	123	17	25
																158	1000	1434	107	143		9	47	115	21	24
																159	4656	6741	512	643		10	44	62	13	16
																160	857	1199	142	204		11	78	128	11	24
																161	949	1311	83	128		12	58	87	20	29
																162	4875	7053	371	490		13	39	58	10	27
																163	939	1296	147	203		14	102	166	15	13
																164	1056	1422	95	149		15	68	85	19	27
																165	5228	7575	411	529		16	41	59	17	25
																166	904	1313	151	224		17	72	117	24	27
																167	997	1374	104	134		18	85	124	19	22
																168	4594	6630	368	491		19	55	95	18	29
																169	839	1273	125	144		20	65	95	17	22
																170	914	1338	81	130		21	73	108	15	24
																171	4589	6573	352	453		22	61	94	26	44
																172	829	1165	111	171		23	77	125	23	30
																173	905	1160	93	131		24	51	94	19	27
																174	4849	7256	346	462		25	53	61	14	31
																175	902	1259	110	150		26	83	108	13	38
																176	983	1543	91	128		27	54	118	27	29
																177	4512	6740	408	509		28	330	644	17	17
																178	790	1155	110	151		29	81	167	5	32
																179	908	1339	93	152		30	71	105	17	19
																180	4867	6873	332	517
																181	857	1274	131	157
																182	988	1358	96	119
																183	4678	6710	349	467
																184	929	1265	110	136
																185	973	1309	80	104
																186	4788	6756	379	520
																187	895	1328	108	160
																188	964	1302	88	103
																189	4885	6769	406	461
																190	884	1151	117	164
																191	987	1221	80	96
																192	5014	7211	356	525
																193	942	1192	124	176
																194	1077	1406	103	123
																195	4918	7407	354	449
																196	904	1201	96	151
																197	938	1252	96	139
																198	4930	6947	329	492
																199	881	1244	120	145
																200	1066	1425	92	145
																201	4607	6913	363	486
																202	876	1236	99	163
																203	1016	1327	103	114
																204	5015	6823	366	516
																205	873	1142	117	159
																206	957	1261	74	114
																207	4993	7167	371	541
																208	855	1208	119	167
																209	935	1260	86	135
																210	4715	6499	376	459
																211	835	1242	119	152
																212	933	1218	102	135
																213	4706	6548	326	504
																214	872	1185	109	147
																215	968	1240	105	119
																216	4961	7009	415	519
																217	869	1268	128	144
																218	1007	1358	95	126
																219	4561	6618	380	499
																220	832	1157	115	163
																221	1008	1339	88	125
																222	4753	6595	400	542
																223	882	1182	104	159
																224	1077	1375	111	139
																225	5168	7406	421	488
																226	981	1335	117	148
																227	1084	1482	89	119
																228	5576	8030	358	533
																229	974	1443	109	149
																230	1059	1485	93	137
																231	5251	7456	338	518
																232	944	1290	121	154
																233	1011	1318	90	123
																234	4941	7169	419	537
																235	903	1236	119	165
																236	1078	1442	93	127
																237	4597	6556	362	514
																238	873	1246	106	143
																239	1029	1324	73	106
																240	4746	6792	326	474
																241	853	1227	108	128
																242	985	1308	89	107
																243	4950	7081	331	539
																244	874	1262	93	142
																245	1079	1455	81	124
																246	5206	7290	412	559
																247	924	1287	127	144
																248	1026	1345	122	132
																249	5210	7452	405	557
																250	979	1308	114	119
																251	1020	1308	88	121
																252	5000	7095	391	543
																253	1000	1365	122	144
																254	1160	1468	84	123
																255	5518	8241	374	543
																256	874	1364	101	144
																257	1004	1424	103	123
																258	5256	7869	410	570
																259	895	1317	130	156
																260	1083	1419	88	146
																261	5252	7592	442	541
																262	889	1255	96	163
																263	1086	1457	96	141
																264	5351	7663	371	542
																265	948	1333	133	163
																266	1097	1385	91	118
																267	5115	7303	370	498
																268	913	1217	106	143
																269	1027	1303	73	118
																270	5073	7104	393	494
																271	857	1290	89	153
																272	1071	1321	91	98
																273	4989	7382	365	495
																274	902	1258	113	153
																275	1138	1542	49	121
																276	5668	8416	394	485
																277	1056	1343	119	158
																278	1116	1541	90	126
																279	5697	8040	426	525
																280	960	1293	114	157
																281	1116	1541	68	110
																282	5068	7111	419	551
																283	873	1291	105	139
																284	1035	1315	86	112
																285	5232	7218	392	520
																286	869	1181	98	132
																287	1103	1348	83	116
																288	5100	6991	376	525
																289	859	1127	106	135
																290	1039	1305	85	126
																291	4979	7151	391	491
																292	912	1188	105	157
																293	1020	1414	92	106
																294	5159	7168	396	533
																295	892	1131	105	119
																296	1058	1413	81	141
																297	4909	6961	422	549
																298	906	1195	115	147
																299	1022	1348	68	94
																300	5328	7263	410	508
																301	807	1134	94	141
																302	1040	1397	80	126
																303	5266	7382	381	505
																304	904	1263	85	135
																305	1051	1360	86	115
																306	4985	6861	364	501
																307	815	1125	89	143
																308	973	1323	86	129
																309	4958	6899	364	515
																310	840	1102	102	125
																311	965	1348	100	115
																312	4982	6783	388	502
																313	835	1154	102	120
																314	986	1322	73	135
																315	5123	7179	390	558
																316	948	1135	76	126
																317	1015	1232	93	139
																318	4852	6804	417	498
																319	858	1082	108	125
																320	1049	1270	92	121
																321	5019	7006	393	508
																322	838	1197	114	145
																323	982	1283	70	109
																324	5115	7146	387	487
																325	886	1264	87	140
																326	1032	1345	99	111
																327	5680	8230	381	490
																328	932	1324	92	143
																329	1078	1471	77	99
																330	5500	7764	390	541
																331	924	1284	97	147
																332	1129	1506	79	123
																333	5534	7791	394	549
																334	909	1331	124	194
																335	1100	1529	102	130
																336	5376	7582	412	532
																337	931	1220	112	127
																338	1066	1448	86	126
																339	4991	7053	387	482
																340	875	1170	94	110
																341	1056	1358	89	108
																342	5304	7332	441	506
																343	860	1138	89	142
																344	1017	1296	71	107
																345	5176	6982	436	570
																346	878	1195	114	124
																347	1119	1487	59	102
																348	5911	8277	394	603
																349	984	1331	112	136
																350	1210	1522	111	116
																351	5530	8096	454	585
																352	846	1235	104	131
																353	1021	1311	68	115
																354	5514	7709	388	543
																355	915	1233	113	162
																356	1094	1406	97	125
																357	5173	7345	378	486
																358	847	1154	100	144
																359	1034	1317	77	124
																360	5093	7111	385	507
																361	876	1181	93	119
																362	1080	1225	83	103
																363	5325	7409	378	547
																364	931	1199	79	126
																365	1016	1423	80	111
																366	5279	7418	365	494
																367	868	1132	97	136
																368	1012	1370	81	102
																369	4979	6805	353	512
																370	781	1089	105	136
																371	998	1313	84	116
																372	5247	7382	410	507
																373	863	1111	94	138
																374	1058	1273	76	104
																375	5224	7266	386	520
																376	837	1079	106	140
																377	1121	1396	75	121
																378	5255	7144	368	573
																379	890	1224	90	149
																380	1060	1405	97	125
																381	5465	7666	430	536
																382	879	1263	128	159
																383	1029	1393	108	103
																384	5073	7190	366	496
																385	811	1156	85	116
																386	1072	1390	91	117
																387	5349	7572	403	503
																388	897	1249	112	133
																389	1079	1370	93	121
																390	5235	7371	372	507
																391	905	1133	101	110
																392	1027	1301	87	118
																393	5775	8316	416	565
																394	944	1340	86	140
																395	1082	1372	76	128
																396	5344	7354	403	515
																397	971	1177	104	148
																398	1129	1447	88	132
																399	5167	7314	336	512
																400	830	1124	112	135

## Sheet: Supplementary Figure 13
Supplementary Figure 13a
Replicon	hpt	FF			RL			RL/FF			norm. mean	norm. SD
		#1	#2	#3	#1	#2	#3	#1	#2	#3
pO2RL	3	52593	43902	44999	43538	33743	31251	0.827829	0.768598	0.694482	2.28244	0.199694
	6	200856	199579	190174	6477770	5441815	5661329	32.2508	27.2665	29.7692	88.9565	7.44891
	9	434539	420572	392340	15063227	12773548	13863084	34.6648	30.3718	35.3344	100	8.04832
	12	566713	561770	549078	17199868	15572007	15561772	30.3502	27.7195	28.3416	86.092	4.10942
pO2RL-AUGm	3	42675	39278	44708	32509	41516	36648	0.761781	1.05698	0.819719	2.62873	0.467505
	6	170765	152329	176667	3629982	3540170	3391619	21.2572	23.2403	19.1978	63.4598	6.04167
	9	373716	374756	346375	10861233	9898460	10060261	29.0628	26.4131	29.0444	84.2079	4.55671
	12	523361	468612	556323	13912437	12187667	14083356	26.5829	26.008	25.3151	77.618	1.89741
pO2RL-PTC	3	42042	44175	44301	37494	44152	35226	0.891822	0.999479	0.795151	2.67652	0.305506
	6	168780	176467	161112	3235471	3459395	3375808	19.1698	19.6036	20.9532	59.5058	2.77988
	9	372241	378910	365903	8852787	9911231	9657797	23.7824	26.1572	26.3944	76.0519	4.31733
	12	540630	474474	496666	13733220	12082019	11849214	25.4023	25.464	23.8575	74.4476	2.72055
pO2RL-GNN	3	32135	36517	39164	6245	2352	2272	0.194336	0.0644084	0.0580125	0.315586	0.229927
	6	173846	153796	162431	8220	7421	8296	0.0472832	0.0482522	0.051074	0.146068	0.00588636
	9	338196	334367	353746	12820	11904	12466	0.037907	0.0356016	0.03524	0.108347	0.00432426
	12	544674	464998	490621	13012	10941	11698	0.0238895	0.0235291	0.0238433	0.0709985	0.000586072
pXRL	3	48108	41908	46644	5729	5555	4643	0.119086	0.132552	0.0995412	0.349882	0.0496116
	6	166326	163042	140888	665938	567894	617572	4.00381	3.48311	4.38343	11.8265	1.35097
	9	373541	373406	371061	2602659	2435475	2584008	6.96753	6.52232	6.96384	20.3781	0.765104
	12	470437	481063	477631	3442457	3423718	3345711	7.31757	7.11698	7.0048	21.3601	0.473604
XRL-AUG	3	43335	41389	43231	3522	3176	3484	0.0812738	0.0767354	0.0805903	0.237718	0.00731369
	6	159764	153478	154986	89880	84337	82041	0.56258	0.549505	0.529345	1.63536	0.0500435
	9	368265	384546	340137	331644	342818	306367	0.900558	0.891488	0.900716	2.68281	0.0157908
	12	490258	514616	495154	408813	392493	380038	0.833873	0.762691	0.767515	2.35534	0.118892
pXRL-PTC	3	45752	45899	43850	3606	3706	3578	0.0788162	0.0807425	0.0815964	0.240264	0.00425656
	6	189976	183217	174292	32627	32768	34450	0.171743	0.178848	0.197657	0.546221	0.0400223
	9	360505	401392	404649	106675	106609	109243	0.295904	0.265598	0.26997	0.828399	0.0489637
	12	499254	665746	647682	134064	157086	158251	0.268529	0.235955	0.244334	0.74605	0.0505563
pXRL-GNN	3	43950	48052	50161	10723	11587	12304	0.243982	0.241135	0.24529	0.727707	0.00635065
	6	164484	159677	168645	29384	29234	28779	0.178644	0.183082	0.170648	0.530406	0.0188333
	9	376028	419056	415627	34927	37344	38664	0.092884	0.0891146	0.0930257	0.274008	0.00663039
	12	522022	575633	552090	30554	32621	31345	0.0585301	0.0566698	0.0567752	0.171339	0.0031233
pO2RL	3	61344	62139	64877	71410	51421	43353	1.16409	0.827516	0.668234	3.92933	1.12195
	6	357127	299456	309892	6554856	5677277	5359575	18.3544	18.9586	17.295	80.6713	3.73225
	9	468456	476926	485850	10931360	10916254	10430128	23.3349	22.8888	21.4678	99.9992	4.3212
	12	819549	880429	775242	17075919	16056266	16594168	20.8358	18.2369	21.4051	89.3426	7.48539
pO2RLD1 (+46)	3	44378	67091	65921	31314	48287	91037	0.70562	0.719724	1.381	4.14576	1.71036
	6	297201	348604	309443	4850196	5410488	5566501	16.3196	15.5204	17.9888	73.6111	5.58175
	9	485695	485485	607909	9364188	9830076	10552003	19.28	20.2479	17.3579	84.0362	6.51949
	12	790839	777965	823795	15817415	16514980	16866161	20.0008	21.2284	20.4737	91.1525	2.74412
pO2RLD2 (+28)	3	42594	36382	50942	13250	12525	12998	0.311077	0.344264	0.255153	1.34505	0.199593
	6	294297	328637	324942	1148015	1219917	1085672	3.90087	3.71205	3.34113	16.1822	1.26204
	9	461408	437644	536715	4012230	3809819	3963775	8.69562	8.70529	7.38525	36.6161	3.36532
	12	709126	760378	774897	6072219	6083105	5837670	8.56296	8.00011	7.53348	35.5973	2.28457
pO2RLD3 (+4)	3	71410	54923	57597	13538	12059	10742	0.189581	0.219562	0.186503	0.879936	0.0809387
	6	351485	324418	338512	33131	30792	28468	0.0942601	0.0949146	0.0840975	0.403699	0.0268798
	9	439540	445731	552796	68925	66027	63591	0.156812	0.148132	0.115035	0.620426	0.0977018
	12	942589	891004	825511	101492	92620	85301	0.107674	0.10395	0.103331	0.465276	0.0104101

## Sheet: Supplementary Figure 19
Supplementary Figure 19a-c
0 min	#1	#2	#3	mean	SD
pOPT	0.404333	0.437075	0.585231	0.475546	0.09639
XP	0.418069	0.470243	0.434442	0.440918	0.0266831
Strep-2B	0.334512	0.493909	0.384745	0.404389	0.0814939
RR1	0.41538	0.390366	0.529281	0.445009	0.0740457
RR2	0.506875	0.570764	0.586598	0.554746	0.0422063
5L	0.4125	0.425789	0.549379	0.462556	0.0754841
Strep-CXP	0.490636	0.418863	0.432744	0.447415	0.0380689
FXP-Strep	0.481555	0.449668	0.511877	0.481033	0.0311078
PXP-Strep	0.555157	0.463326	0.48138	0.499955	0.0486515
Strep-XP4	0.649291	0.525554	0.552683	0.575843	0.0650384
	-IPTG					+IPTG
30 min	#1	#2	#3	mean	SD	#1	#2	#3	mean	SD
pOPT	0.53055	0.579326	0.589309	0.566395	0.0314412	0.5255	0.521446	0.481947	0.509631	0.0240607
XP	0.417279	0.416577	0.43191	0.421922	0.00865694	0.423033	0.391745	0.462211	0.425663	0.0353062
Strep-2B	0.489146	0.484869	0.536498	0.503504	0.028653	0.362665	0.392353	0.398375	0.384464	0.0191172
RR1	0.541708	0.652685	0.585733	0.593376	0.0558817	0.227897	0.266612	0.305099	0.266536	0.038601
RR2	0.7056	0.665013	0.714954	0.695189	0.0265485	0.586224	0.674524	0.562294	0.60768	0.0591114
5L	0.420787	0.502333	0.523151	0.48209	0.0541012	0.502512	0.441922	0.501797	0.482077	0.0347767
Strep-CXP	0.471753	0.441508	0.459487	0.457583	0.0152125	0.373575	0.365891	0.349938	0.363135	0.0120574
FXP-Strep	0.51602	0.504602	0.532696	0.517773	0.0141288	0.464065	0.5192	0.443173	0.475479	0.0392779
PXP-Strep	0.491121	0.636424	0.563788	0.563778	0.0726518	0.48457	0.459431	0.536011	0.493337	0.0390355
Strep-XP4	0.448916	0.552227	0.520835	0.507326	0.0529636	0.477897	0.444439	0.497308	0.473215	0.0267438
	-IPTG					+IPTG
60 min	#1	#2	#3	mean	SD	#1	#2	#3	mean	SD
pOPT	0.72788	0.713535	0.931012	0.790809	0.121631	0.80856	0.717774	0.764908	0.763747	0.045404
XP	0.667368	0.714448	0.662514	0.681443	0.0286854	0.46189	0.426447	0.44994	0.446092	0.0180323
Strep-2B	0.741226	0.69579	0.667975	0.701663	0.0369768	0.351535	0.427582	0.361629	0.380249	0.0413015
RR1	0.771086	0.760622	0.774156	0.768621	0.00709548	0.15734	0.0756597	0.155201	0.1294	0.0465529
RR2	0.888528	1.27674	0.965166	1.04348	0.20561	0.669971	0.731572	0.689426	0.69699	0.0314895
5L	0.763371	0.764197	0.725392	0.750987	0.0221692	0.698618	0.641759	0.603506	0.647961	0.0478584
Strep-CXP	0.715717	0.737643	0.685652	0.713004	0.0261014	0.305946	0.301465	0.322903	0.310105	0.0113078
FXP-Strep	0.762665	0.749087	0.709742	0.740498	0.027487	0.434553	0.457405	0.462	0.451319	0.0147007
PXP-Strep	0.765763	0.819579	0.712571	0.765971	0.0535045	0.673844	0.679323	0.694636	0.682601	0.0107769
Strep-XP4	0.868656	0.818588	0.684357	0.790534	0.0952986	0.412845	0.333382	0.31762	0.354616	0.0510405
	-IPTG					+IPTG
90 min	#1	#2	#3	mean	SD	#1	#2	#3	mean	SD
pOPT	0.919623	1.06551	1.08241	1.02251	0.0895059	0.772417	0.867586	0.860465	0.833489	0.0530103
XP	0.986036	0.969019	0.959374	0.971476	0.0134997	0.446825	0.410233	0.382701	0.413253	0.0321686
Strep-2B	0.786707	0.881426	0.873537	0.847223	0.0525572	0.254172	0.180058	0.232809	0.222346	0.0381488
RR1	0.909378	0.78566	0.72567	0.806903	0.0936779	0.130324	0.145401	0.100716	0.12548	0.0227327
RR2	1.19848	1.37959	1.26538	1.28115	0.091581	0.762583	0.696744	0.698882	0.719403	0.0374105
5L	0.90664	0.890579	1.05916	0.952125	0.0930386	0.850645	0.801264	0.746031	0.799313	0.0523341
Strep-CXP	0.87813	0.802581	0.926823	0.869178	0.0626031	0.269132	0.301222	0.245204	0.271853	0.0281076
FXP-Strep	0.802618	0.999317	0.8803	0.894079	0.0990706	0.412162	0.386271	0.413367	0.403933	0.0153079
PXP-Strep	0.923344	1.08699	0.967933	0.992757	0.0846021	0.62067	0.651888	0.605966	0.626174	0.0234509
Strep-XP4	1.07602	1.04273	0.945436	1.02139	0.0678563	0.316857	0.32031	0.247956	0.295041	0.0408129
	-IPTG					+IPTG
120 min	#1	#2	#3	mean	SD	#1	#2	#3	mean	SD
pOPT	0.865096	1.03424	1.13757	1.0123	0.137555	0.859789	0.792084	0.866745	0.839539	0.0412442
XP	1.18854	1.06112	1.03771	1.09579	0.0811682	0.380708	0.381287	0.291237	0.351078	0.051824
Strep-2B	0.937544	0.921764	0.857294	0.905534	0.0425157	0.138286	0.135469	0.110118	0.127958	0.0155136
RR1	0.98996	0.755574	1.09488	0.946805	0.173721	0.116579	0.101903	0.130813	0.116432	0.0144558
RR2	1.15087	1.20673	1.11985	1.15915	0.0440286	0.632972	0.647071	0.703662	0.661235	0.0374132
5L	1.23199	1.05286	1.25554	1.18013	0.110844	0.738691	0.859801	0.788633	0.795709	0.0608643
Strep-CXP	0.960809	1.10977	1.02616	1.03224	0.0746658	0.264489	0.244081	0.279134	0.262568	0.0176058
FXP-Strep	1.05088	1.13021	1.03291	1.07134	0.0517762	0.407	0.412905	0.357956	0.39262	0.0301649
PXP-Strep	1.03692	1.10625	1.17839	1.10719	0.0707392	0.619805	0.574309	0.486706	0.560273	0.0676507
Strep-XP4	1.0676	1.05682	1.1324	1.08561	0.0408824	0.358338	0.257882	0.268306	0.294842	0.0552357
	-IPTG					+IPTG
150 min	#1	#2	#3	mean	SD	#1	#2	#3	mean	SD
pOPT	1.00297	1.09999	1.24175	1.1149	0.120085	0.8591	0.894068	0.844411	0.86586	0.0255094
XP	1.52476	1.20888	1.18674	1.3068	0.189089	0.18752	0.18259	0.175	0.181703	0.0063067
Strep-2B	1.00018	1.06868	1.04112	1.03666	0.034467	0.0734638	0.100971	0.101528	0.0919874	0.0160443
RR1	1.42573	1.05357	1.05549	1.17826	0.214315	0.109841	0.0890901	0.0845887	0.0945065	0.0134693
RR2	0.9147	1.54003	1.38817	1.28097	0.326156	0.730448	0.7062	0.681628	0.706092	0.0244103
5L	1.08845	1.0497	1.20411	1.11409	0.0803307	0.799143	0.830292	0.823796	0.817744	0.0164328
Strep-CXP	1.17796	1.26016	0.916595	1.11824	0.179401	0.25905	0.237719	0.237685	0.244818	0.0123253
FXP-Strep	1.32195	1.1818	1.22953	1.24443	0.071254	0.369704	0.366169	0.258189	0.331354	0.0633873
PXP-Strep	1.0632	1.06799	1.11393	1.08171	0.0280091	0.322288	0.389354	0.362034	0.357892	0.0337243
Strep-XP4	1.10444	1.12111	1.44265	1.22273	0.190638	0.2614	0.257249	0.305637	0.274762	0.026819
	-IPTG					+IPTG
180 min	#1	#2	#3	mean	SD	#1	#2	#3	mean	SD
pOPT	1.09463	1.27538	1.18285	1.18428	0.0903831	0.938256	0.830807	0.915055	0.894706	0.0565407
XP	1.69633	1.95071	2.07918	1.90874	0.194845	0.185103	0.15465	0.152682	0.164145	0.018177
Strep-2B	1.35912	1.0591	1.1501	1.18944	0.153833	0.0925681	0.0871777	0.0484664	0.0760707	0.0240575
RR1	1.70495	1.30853	1.23987	1.41778	0.251053	0.108122	0.0887567	0.113843	0.103574	0.0131468
RR2	1.24461	1.16836	1.41083	1.2746	0.123988	0.834462	0.717121	0.773866	0.77515	0.0586809
5L	1.47488	1.23453	1.46062	1.39001	0.134837	0.836424	0.845721	0.940906	0.874351	0.0578262
Strep-CXP	1.58582	1.3231	1.49991	1.46961	0.133958	0.278802	0.274448	0.25445	0.269233	0.0129866
FXP-Strep	1.45097	1.29712	1.42409	1.39073	0.0821747	0.29388	0.321119	0.325058	0.313352	0.0169782
PXP-Strep	1.24655	1.43414	1.46903	1.38324	0.119657	0.124294	0.169829	0.198062	0.164062	0.037221
Strep-XP4	1.84591	1.57557	1.51633	1.64594	0.1757	0.187329	0.266212	0.234884	0.229475	0.0397185

## Sheet: Supplementary Figure 20
Supplementary Figure 20
c	490				680				490-680					% toxicity				Aver	SD
	#1	#2	#3	#4	#1	#2	#3	#4	#1	#2	#3	#4	aver	#1	#2	#3	#4
no HMA
HAstV4	0.1865	0.1832	0.1842	0.1801	0.0937	0.0911	0.091	0.0908	0.0928	0.0921	0.0932	0.0893	0.09185	4.08307	4.03379	4.11123	3.83668	4.01619	0.123881
pAVIC1	0.2869	0.3092	0.3133	0.2805	0.1112	0.1422	0.1424	0.1072	0.1757	0.167	0.1709	0.1733	0.171725	9.91904	9.30658	9.58113	9.75009	9.63921	0.26116
AUG	0.129	0.2906	0.2911	0.1286	0.0818	0.2168	0.2171	0.0833	0.0472	0.0738	0.074	0.0453	0.060075	0.872932	2.74551	2.75959	0.739176	1.7793	1.12515
PTC	0.2244	0.1668	0.1661	0.1329	0.1666	0.1234	0.1206	0.0838	0.0578	0.0434	0.0455	0.0491	0.04895	1.61915	0.605421	0.753256	1.00669	0.996128	0.447178
5L	0.1342	0.1556	0.1538	0.1325	0.0828	0.1054	0.1016	0.0806	0.0514	0.0502	0.0522	0.0519	0.051425	1.1686	1.08413	1.22492	1.2038	1.17036	0.0620073
Caco2 (mock)	0.117	0.1803	0.1795	0.1126	0.0853	0.1426	0.1422	0.08	0.0317	0.0377	0.0373	0.0326	0.034825	-0.218233	0.204153	0.175994	-0.154875	0.00175994	0.219281
max	1.5702	1.7205	1.7049	1.5551	0.1303	0.2312	0.2356	0.1326	1.4399	1.4893	1.4693	1.4225	1.45525	98.9159	102.394	100.986	97.691	99.9965	2.0982
HMA 5uM
HAstV4	0.1465	0.2775	0.2762	0.1526	0.0845	0.188	0.1881	0.0865	0.062	0.0895	0.0881	0.0661	0.076425	1.91482	3.85076	3.7522	2.20345	2.93031	1.01362
pAVIC1	0.2137	0.34	0.3391	0.2085	0.0937	0.2007	0.2022	0.0927	0.12	0.1393	0.1369	0.1158	0.128	5.99789	7.35656	7.18761	5.70222	6.56107	0.8327
AUG	0.1254	0.3409	0.3399	0.1257	0.0807	0.2565	0.2583	0.0801	0.0447	0.0844	0.0816	0.0456	0.064075	0.696938	3.49173	3.29461	0.760296	2.06089	1.5407
PTC	0.1267	0.2238	0.2248	0.132	0.0846	0.1606	0.1602	0.0882	0.0421	0.0632	0.0646	0.0438	0.053425	0.513904	1.9993	2.09785	0.63358	1.31116	0.853844
5L	0.1467	0.3658	0.3699	0.1238	0.0983	0.2853	0.2858	0.0824	0.0484	0.0805	0.0841	0.0414	0.0636	0.957409	3.21718	3.47061	0.464625	2.02746	1.53683
Caco2 (mock)	0.1234	0.4137	0.414	0.1267	0.0831	0.3185	0.3215	0.0882	0.0403	0.0952	0.0925	0.0385	0.066625	0.387188	4.25202	4.06195	0.260472	2.24041	2.21504
